# Supplementary material for: Prognostic Significance of ROR2 Expression in Patients with Urothelial Carcinoma
Source: Biomedicines. 2021 Aug 20;9(8):1054. doi: 10.3390/biomedicines9081054 (PMC8392262; doi:10.3390/biomedicines9081054)
Supplement: Supplementary file 1 [file biomedicines-09-01054-s001.zip]

Archive with 7 entries (7 files):
- Figure S1.pdf
- Figure S2.pdf
- Table-S1. Genes Belong to the JNK Cascade (GO0007254).xlsx
- Table-S2. Top 500 Positively Correlated Genes.xlsx
- Table-S3. Top 500 Negatively Correlated Genes.xlsx
- Table-S4. GO Enrichments of Positively associated Genes.xlsx
- Table-S5. GO Enrichments of Negatively associated Genes.xlsx
