# Supplementary material for: Prognostic Significance of ROR2 Expression in Patients with Urothelial Carcinoma
Source: Biomedicines. 2021 Aug 20;9(8):1054. doi: 10.3390/biomedicines9081054 (PMC8392262; doi:10.3390/biomedicines9081054)
Supplement: Supplementary file 1 [file biomedicines-09-01054-s001.zip › Table-S1. Genes Belong to the JNK Cascade (GO0007254).xlsx]

## Sheet: sheet 1
Table S1. The genes belonging to the JNK cascade (GO:0007254)
Gene	Gene/Product	UniProtKB_ID	Synonyms	Organism	PANTHER family	Direct annotation
MAP3K13	Mitogen-activated protein kinase kinase kinase 13	UniProtKB:O43283	LZK	Homo sapiens	serine/threonine-protein kinase tnni3k-related pthr44329	positive regulation of JUN kinase activity|positive regulation of neuron maturation|protein autophosphorylation|JNK cascade|protein phosphorylation|positive regulation of NF-kappaB transcription factor activity|ATP binding|IkappaB kinase complex binding|protein threonine kinase activity|protein serine kinase activity|stress-activated MAPK cascade|protein kinase binding|identical protein binding|p…
PLCB1	1-phosphatidylinositol 4,5-bisphosphate phosphodiesterase beta-1	UniProtKB:Q9NQ66	KIAA0581	Homo sapiens	phosphoinositide-specific phospholipase c family protein pthr10336	positive regulation of CD24 production|nuclear speck|G protein-coupled acetylcholine receptor signaling pathway|fat cell differentiation|memory|positive regulation of developmental growth|glutamate receptor signaling pathway|phosphatidylinositol-4,5-bisphosphate binding|negative regulation of monocyte extravasation|negative regulation of transcription, DNA-templated|positive regulation of transcr…
ATF2	Cyclic AMP-dependent transcription factor ATF-2	UniProtKB:P15336	CREB2|CREBP1	Homo sapiens	cyclic-amp response element binding protein pthr19304	cAMP response element binding protein binding|negative regulation of angiogenesis|positive regulation of mitochondrial membrane permeability involved in apoptotic process|RNA polymerase II cis-regulatory region sequence-specific DNA binding|RNA polymerase II transcription regulatory region sequence-specific DNA binding|facial nucleus development|DNA-binding transcription activator activity, RNA p…
APP	Amyloid-beta precursor protein	UniProtKB:P05067	A4|AD1	Homo sapiens	alzheimer's disease beta-amyloid related pthr23103	cellular response to nerve growth factor stimulus|RNA polymerase II cis-regulatory region sequence-specific DNA binding|positive regulation of NIK/NF-kappaB signaling|adult locomotory behavior|positive regulation of DNA-binding transcription factor activity|positive regulation of NF-kappaB transcription factor activity|signaling receptor activator activity|positive regulation of protein metabolic…
EDAR	Tumor necrosis factor receptor superfamily member EDAR	UniProtKB:Q9UNE0	DL	Homo sapiens	family not named pthr12120	salivary gland cavitation|signaling receptor activity|epidermis development|positive regulation of NIK/NF-kappaB signaling|positive regulation of I-kappaB kinase/NF-kappaB signaling|odontogenesis of dentin-containing tooth|plasma membrane|transmembrane signaling receptor activity|protein binding|hair follicle development|apical part of cell|positive regulation of gene expression|pigmentation|posi…
PTK2B	Protein-tyrosine kinase 2-beta	UniProtKB:Q14289	FAK2|PYK2|RAFTK	Homo sapiens	tyrosine-protein kinase pthr24418	postsynaptic density|positive regulation of JUN kinase activity|positive regulation of angiogenesis|growth cone|dendrite|positive regulation of cell growth|response to hypoxia|positive regulation of nitric-oxide synthase activity|cellular response to fluid shear stress|dendritic spine|regulation of inositol trisphosphate biosynthetic process|extrinsic component of cytoplasmic side of plasma membr…
MAPK8IP3	C-Jun-amino-terminal kinase-interacting protein 3	UniProtKB:Q9UPT6	JIP3|KIAA1066	Homo sapiens	jnk/sapk-associated protein pthr13886	axon development|axon cytoplasm|Golgi membrane|JUN kinase binding|MAP-kinase scaffold activity|regulation of JNK cascade|growth cone|dendrite|protein binding|vesicle-mediated transport|anterograde axonal protein transport|perinuclear region of cytoplasm|cytoplasm|negative regulation of apoptotic process|positive regulation of JNK cascade|cell body|kinesin binding|cytoplasmic vesicle|protein stabi…
MAP3K12	Mitogen-activated protein kinase kinase kinase 12	UniProtKB:Q12852	ZPK	Homo sapiens	serine/threonine-protein kinase tnni3k-related pthr44329	positive regulation of JUN kinase activity|protein autophosphorylation|JNK cascade|protein phosphorylation|ATP binding|positive regulation of transcription, DNA-templated|histone phosphorylation|cytosol|protein threonine kinase activity|protein serine kinase activity|intracellular signal transduction|protein kinase binding|protein homodimerization activity|protein kinase activity|protein serine/t…
MAP4K2	Mitogen-activated protein kinase kinase kinase kinase 2	UniProtKB:Q12851	GCK|RAB8IP	Homo sapiens	sterile20-like kinase, isoform b-related pthr48012	positive regulation of JUN kinase activity|JNK cascade|Golgi membrane|protein serine/threonine kinase activity|protein phosphorylation|MAP kinase kinase kinase kinase activity|ATP binding|protein binding|immune response|vesicle targeting|innate immune response|positive regulation of JNK cascade|mitogen-activated protein kinase kinase kinase binding|protein threonine kinase activity|basolateral pl…
HMGB1	High mobility group protein B1	UniProtKB:P09429	HMG1	Homo sapiens	high mobility group protein dsp1 pthr48112	base-excision repair|double-stranded DNA binding|positive regulation of NIK/NF-kappaB signaling|transcription cis-regulatory region binding|single-stranded DNA binding|positive regulation of interferon-alpha production|phosphatidylserine binding|inflammatory response|RNA binding|double-stranded RNA binding|positive regulation of interferon-beta production|single-stranded RNA binding|negative regu…
MAPK8IP1	C-Jun-amino-terminal kinase-interacting protein 1	UniProtKB:Q9UQF2	IB1|JIP1|PRKM8IP	Homo sapiens	phosphotyrosine interaction domain-containing family member pthr11232	negative regulation of JUN kinase activity|MAP-kinase scaffold activity|synapse|protein kinase inhibitor activity|JUN phosphorylation|endoplasmic reticulum membrane|vesicle-mediated transport|cytosol|mitogen-activated protein kinase kinase kinase binding|negative regulation of intrinsic apoptotic signaling pathway|mitogen-activated protein kinase kinase binding|regulation of transcription, DNA-te…
ZNF622	Zinc finger protein 622	UniProtKB:Q969S3	ZPR9	Homo sapiens	zinc finger protein 622 pthr13182	zinc ion binding|intrinsic apoptotic signaling pathway in response to oxidative stress|Golgi apparatus|positive regulation of MAPK cascade|nucleolus|nucleoplasm|RNA binding|protein binding|positive regulation of JNK cascade|ribosomal large subunit biogenesis|positive regulation of apoptotic process|cytosol|positive regulation of kinase activity|preribosome, large subunit precursor
PJA2	E3 ubiquitin-protein ligase Praja-2	UniProtKB:O43164	KIAA0438|RNF131	Homo sapiens	e3 ubiquitin-protein ligase praja pthr15710	postsynaptic density|Golgi membrane|plasma membrane|positive regulation of p38MAPK cascade|long-term memory|endoplasmic reticulum membrane|ubiquitin-protein transferase activity|inflammatory response|protein binding|intermediate filament cytoskeleton|metal ion binding|regulation of macrophage activation|cytoplasm|regulation of protein kinase A signaling|innate immune response|positive regulation …
SLAMF1	Signaling lymphocytic activation molecule	UniProtKB:Q13291	SLAM	Homo sapiens	signaling lymphocytic activation molecule pthr12080	viral entry into host cell|positive regulation of cell population proliferation|external side of plasma membrane|cell adhesion|regulation of vesicle fusion|natural killer cell proliferation|extracellular exosome|antigen binding|positive regulation of macrophage chemotaxis|positive regulation of interferon-gamma production|regulation of catalytic activity|positive regulation of dendritic cell chem…
TRAF4	TNF receptor-associated factor 4	UniProtKB:Q9BUZ4	CART1|MLN62|RNF83	Homo sapiens	tnf receptor associated factor pthr10131	activation of NF-kappaB-inducing kinase activity|regulation of I-kappaB kinase/NF-kappaB signaling|fibrillar center|nucleoplasm|bicellular tight junction|apoptotic process|cytosol|thioesterase binding|respiratory tube development|WW domain binding|protein kinase binding|zinc ion binding|identical protein binding|tumor necrosis factor receptor binding|regulation of apoptotic process|respiratory ga…
SH3RF1	E3 ubiquitin-protein ligase SH3RF1	UniProtKB:Q7Z6J0	KIAA1494|POSH|POSH1|RNF142|SH3MD2	Homo sapiens	sh3 domain-containing pthr14167	ubiquitin protein ligase activity|Golgi apparatus|MAP-kinase scaffold activity|neuron migration|regulation of CD4-positive, alpha-beta T cell differentiation|protein binding|perinuclear region of cytoplasm|metal ion binding|negative regulation of apoptotic process|negative regulation of cysteine-type endopeptidase activity involved in apoptotic process|positive regulation of JNK cascade|negative …
SH2D3C	SH2 domain-containing protein 3C	UniProtKB:Q8N5H7	NSP3|UNQ272/PRO309/PRO34088	Homo sapiens	breast cancer anti-estrogen resistance protein 3 homolog-like protein pthr14247	phosphotyrosine residue binding|protein binding|small GTPase mediated signal transduction|cytoplasm|guanyl-nucleotide exchange factor activity|regulation of catalytic activity|ruffle membrane|JNK cascade|axon|positive regulation of peptidyl-serine phosphorylation
MAP2K4	Dual specificity mitogen-activated protein kinase kinase 4	UniProtKB:P45985	JNKK1|MEK4|MKK4|PRKMK4|SEK1|SERK1|SKK1	Homo sapiens	dual specificity mitogen-activated protein kinase kinase 5-related pthr48013	cellular response to sorbitol|peptidyl-tyrosine phosphorylation|positive regulation of smooth muscle cell apoptotic process|cellular senescence|response to wounding|Fc-epsilon receptor signaling pathway|JNK cascade|positive regulation of DNA replication|perikaryon|positive regulation of neuron apoptotic process|JUN kinase kinase activity|ATP binding|transmembrane receptor protein tyrosine kinase …
MAPK9	Mitogen-activated protein kinase 9	UniProtKB:P45984	JNK2|PRKM9|SAPK1A	Homo sapiens	mitogen-activated protein kinase pthr24055	cellular senescence|positive regulation of transcription factor catabolic process|Fc-epsilon receptor signaling pathway|JNK cascade|protein phosphorylation|regulation of circadian rhythm|regulation of DNA-binding transcription factor activity|protein localization to tricellular tight junction|nucleoplasm|ATP binding|protein serine/threonine/tyrosine kinase activity|cellular response to cadmium io…
MAPK8	Mitogen-activated protein kinase 8	UniProtKB:P45983	JNK1|PRKM8|SAPK1|SAPK1C	Homo sapiens	mitogen-activated protein kinase pthr24055	positive regulation of cyclase activity|cellular response to amino acid starvation|regulation of DNA replication origin binding|JNK cascade|synapse|negative regulation of protein binding|JUN phosphorylation|regulation of DNA-binding transcription factor activity|basal dendrite|positive regulation of protein metabolic process|cytosol|axon|intracellular signal transduction|stress-activated MAPK cas…
TNFSF11	Tumor necrosis factor ligand superfamily member 11	UniProtKB:O14788	OPGL|RANKL|TRANCE	Homo sapiens	tumor necrosis factor family member pthr11471	positive regulation of MAP kinase activity|osteoclast development|calcium ion homeostasis|positive regulation of homotypic cell-cell adhesion|positive regulation of I-kappaB kinase/NF-kappaB signaling|positive regulation of intracellular signal transduction|positive regulation of transcription by RNA polymerase II|positive regulation of DNA-binding transcription factor activity|extracellular regi…
MAP2K7	Dual specificity mitogen-activated protein kinase kinase 7	UniProtKB:O14733	JNKK2|MEK7|MKK7|PRKMK7|SKK4	Homo sapiens	dual specificity mitogen-activated protein kinase kinase 5-related pthr48013	peptidyl-tyrosine phosphorylation|positive regulation of JUN kinase activity|positive regulation of telomere capping|cellular senescence|Fc-epsilon receptor signaling pathway|JNK cascade|response to UV|JUN kinase kinase activity|magnesium ion binding|ATP binding|response to heat|transmembrane receptor protein tyrosine kinase activity|positive regulation of transcription, DNA-templated|apoptotic p…
ROR2	Tyrosine-protein kinase transmembrane receptor ROR2	UniProtKB:Q01974	NTRKR2	Homo sapiens	tyrosine-protein kinase receptor pthr24416	peptidyl-tyrosine phosphorylation|positive regulation of JUN kinase activity|positive regulation of phosphatidylinositol 3-kinase signaling|JNK cascade|neuronal cell body|embryonic digit morphogenesis|microtubule|coreceptor activity involved in Wnt signaling pathway, planar cell polarity pathway|dendrite|frizzled binding|clathrin-coated endocytic vesicle membrane|cartilage condensation|positive r…
MAPK8IP2	C-Jun-amino-terminal kinase-interacting protein 2	UniProtKB:Q13387	IB2|JIP2|PRKM8IPL	Homo sapiens	phosphotyrosine interaction domain-containing family member pthr11232	signal complex assembly|postsynaptic density|nonassociative learning|structural molecule activity|JNK cascade|MAP-kinase scaffold activity|neuronal cell body|protein-containing complex binding|dendrite morphogenesis|regulation of AMPA receptor activity|regulation of NMDA receptor activity|regulation of synaptic transmission, glutamatergic|social behavior|protein kinase binding|excitatory postsyna…
SERPINF2	Alpha-2-antiplasmin	UniProtKB:P08697	AAP|PLI	Homo sapiens	serine protease inhibitor, serpin pthr11461	collagen-containing extracellular matrix|blood vessel morphogenesis|protease binding|fibrinolysis|positive regulation of transcription by RNA polymerase II|extracellular region|fibrinogen complex|positive regulation of smooth muscle cell proliferation|positive regulation of collagen biosynthetic process|extracellular exosome|negative regulation of plasminogen activation|blood microparticle|negati…
MDFIC	MyoD family inhibitor domain-containing protein	UniProtKB:Q9P1T7		Homo sapiens	myod family inhibitor pthr15304	negative regulation of protein import into nucleus|transcription factor binding|nucleolus|regulation of JNK cascade|nucleus|protein binding|negative regulation of transcription, DNA-templated|Tat protein binding|positive regulation of transcription, DNA-templated|cytoplasm|cyclin binding|regulation of Wnt signaling pathway|DNA-binding transcription factor binding|positive regulation of viral tran…
TNFRSF19	Tumor necrosis factor receptor superfamily member 19	UniProtKB:Q9NS68	TAJ|TROY|UNQ1888/PRO4333	Homo sapiens	family not named pthr12120	tumor necrosis factor-mediated signaling pathway|protein binding|hair follicle development|tumor necrosis factor-activated receptor activity|positive regulation of JNK cascade|apoptotic process|signaling receptor activity|integral component of membrane|positive regulation of I-kappaB kinase/NF-kappaB signaling|JNK cascade|plasma membrane
DUSP22	Dual specificity protein phosphatase 22	UniProtKB:Q9NRW4	JSP1|LMWDSP2|MKPX	Homo sapiens	dual specificity protein phosphatase ddb_g0269404-related pthr45948	leading edge of lamellipodium|protein threonine phosphatase activity|protein serine phosphatase activity|transforming growth factor beta receptor signaling pathway|negative regulation of non-membrane spanning protein tyrosine kinase activity|plasma membrane|regulation of cell population proliferation|protein tyrosine/serine/threonine phosphatase activity|negative regulation of transcription by RN…
TRAF2	TNF receptor-associated factor 2	UniProtKB:Q12933	TRAP3	Homo sapiens	tnf receptor associated factor pthr10131	positive regulation of JUN kinase activity|activation of NF-kappaB-inducing kinase activity|negative regulation of glial cell apoptotic process|signal transduction involved in regulation of gene expression|positive regulation of I-kappaB phosphorylation|positive regulation of DNA-binding transcription factor activity|positive regulation of NF-kappaB transcription factor activity|protein-containin…
TRAF1	TNF receptor-associated factor 1	UniProtKB:Q13077	EBI6	Homo sapiens	tnf receptor associated factor pthr10131	zinc ion binding|identical protein binding|protein-containing complex assembly|tumor necrosis factor receptor binding|regulation of I-kappaB kinase/NF-kappaB signaling|positive regulation of NF-kappaB transcription factor activity|cytoplasmic side of plasma membrane|tumor necrosis factor-mediated signaling pathway|protein binding|ubiquitin protein ligase binding|cytoplasm|positive regulation of J…
UNC5CL	UNC5C-like protein	UniProtKB:Q8IV45	ZUD	Homo sapiens	netrin receptor unc5 pthr12582	protein binding|cytoplasm|positive regulation of JNK cascade|netrin receptor activity|proteolysis|membrane|positive regulation of I-kappaB kinase/NF-kappaB signaling|integral component of membrane|peptidase activity|netrin-activated signaling pathway
TAOK2	Serine/threonine-protein kinase TAO2	UniProtKB:Q9UL54	KIAA0881|MAP3K17|PSK|PSK1|UNQ2971/PRO7431	Homo sapiens	serine/threonine-protein kinase tao pthr48015	regulation of cell shape|mitotic G2 DNA damage checkpoint signaling|regulation of MAPK cascade|neuron projection morphogenesis|protein autophosphorylation|basal dendrite arborization|nucleolus|protein phosphorylation|neuron projection|neuropilin binding|nucleoplasm|ATP binding|MAPK cascade|positive regulation of protein autophosphorylation|axonogenesis|apoptotic process|actin cytoskeleton|activat…
MECOM	Histone-lysine N-methyltransferase MECOM	UniProtKB:Q03112	EVI1|MDS1|PRDM3	Homo sapiens	zinc finger protein pthr24393	heterochromatin organization|nuclear speck|RNA polymerase II cis-regulatory region sequence-specific DNA binding|histone methyltransferase activity (H3-K9 specific)|DNA-binding transcription activator activity, RNA polymerase II-specific|negative regulation of programmed cell death|positive regulation of transcription by RNA polymerase II|negative regulation of JNK cascade|nucleoplasm|regulation …
ERCC6	DNA excision repair protein ERCC-6	UniProtKB:Q03468	CSB	Homo sapiens	snf2/rad54 family member pthr45629	ATP hydrolysis activity|multicellular organism growth|site of DNA damage|response to X-ray|negative regulation of double-strand break repair via nonhomologous end joining|base-excision repair|transcription elongation factor complex|protein C-terminus binding|transcription elongation from RNA polymerase I promoter|positive regulation of transcription initiation from RNA polymerase II promoter|posi…
PRKN	E3 ubiquitin-protein ligase parkin	UniProtKB:O60260	PARK2	Homo sapiens	rbr family ring finger and ibr domain-containing pthr11685	norepinephrine metabolic process|postsynaptic density|dopamine metabolic process|adult locomotory behavior|protein K27-linked ubiquitination|parkin-mediated stimulation of mitophagy in response to mitochondrial depolarization|regulation of cellular response to oxidative stress|G protein-coupled receptor binding|regulation of mitochondrial membrane potential|chaperone binding|aggresome assembly|ce…
TRIB1	Tribbles homolog 1	UniProtKB:Q96RU8	C8FW|GIG2|TRB1	Homo sapiens	ser/thr protein kinase-trb pthr22961	regulation of MAP kinase activity|JNK cascade|negative regulation of DNA-binding transcription factor activity|transcription factor binding|protein kinase inhibitor activity|negative regulation of protein kinase activity|negative regulation of neutrophil differentiation|positive regulation of eosinophil differentiation|nucleus|protein binding|ubiquitin protein ligase binding|positive regulation o…
IRAK4	Interleukin-1 receptor-associated kinase 4	UniProtKB:Q9NWZ3		Homo sapiens	interleukin-1 receptor-associated kinase pthr24419	positive regulation of I-kappaB kinase/NF-kappaB signaling|JNK cascade|protein phosphorylation|magnesium ion binding|positive regulation of smooth muscle cell proliferation|ATP binding|neutrophil migration|MyD88-dependent toll-like receptor signaling pathway|cytokine-mediated signaling pathway|cytosol|protein threonine kinase activity|protein serine kinase activity|intracellular signal transducti…
STK3	Serine/threonine-protein kinase 3	UniProtKB:Q13188	KRS1|MST2	Homo sapiens	serine/threonine-protein kinase tao pthr48015	positive regulation of protein binding|regulation of MAPK cascade|negative regulation of cell population proliferation|regulation of cell differentiation involved in embryonic placenta development|positive regulation of fat cell differentiation|positive regulation of DNA-binding transcription factor activity|protein phosphorylation|endocardium development|magnesium ion binding|ATP binding|neural …
PTGER4	Prostaglandin E2 receptor EP4 subtype	UniProtKB:P35408	PTGER2	Homo sapiens	g-protein coupled receptor family 1 member pthr11866	regulation of stress fiber assembly|JNK cascade|cellular response to prostaglandin E stimulus|response to mechanical stimulus|bone development|inflammatory response|immune response|prostaglandin E receptor activity|negative regulation of inflammatory response|positive regulation of inflammatory response|adenylate cyclase-modulating G protein-coupled receptor signaling pathway|adenylate cyclase-ac…
WNT5A	Protein Wnt-5a	UniProtKB:P41221		Homo sapiens	wnt related pthr12027	positive regulation of response to cytokine stimulus|positive regulation of JUN kinase activity|regulation of branching involved in mammary gland duct morphogenesis|midgut development|male gonad development|planar cell polarity pathway involved in neural tube closure|positive regulation of endocytosis|collagen-containing extracellular matrix|axon guidance|JNK cascade|non-canonical Wnt signaling p…
NOD2	Nucleotide-binding oligomerization domain-containing protein 2	UniProtKB:Q9HC29	CARD15|IBD1	Homo sapiens	nacht, lrr and card domains-containing pthr24106	detection of biotic stimulus|response to muramyl dipeptide|positive regulation of NIK/NF-kappaB signaling|Golgi apparatus|positive regulation of NF-kappaB transcription factor activity|positive regulation of cytokine production involved in inflammatory response|protein-containing complex binding|positive regulation of xenophagy|anchored component of plasma membrane|positive regulation of type 2 i…
DUSP3	Dual specificity protein phosphatase 3	UniProtKB:P51452	VHR	Homo sapiens	agap008228-pa pthr45682	negative regulation of MAPK cascade|protein threonine phosphatase activity|protein serine phosphatase activity|negative regulation of epidermal growth factor receptor signaling pathway|immunological synapse|nucleoplasm|protein tyrosine kinase binding|phosphatase activity|cytosol|positive regulation of focal adhesion disassembly|dephosphorylation|peptidyl-tyrosine dephosphorylation|protein kinase …
MAP4K3	Mitogen-activated protein kinase kinase kinase kinase 3	UniProtKB:Q8IVH8	RAB8IPL1	Homo sapiens	sterile20-like kinase, isoform b-related pthr48012	ATP binding|protein binding|protein kinase activity|JNK cascade|response to UV|protein serine/threonine kinase activity|protein phosphorylation|protein threonine kinase activity|MAP kinase kinase kinase kinase activity|protein serine kinase activity|intracellular signal transduction|response to tumor necrosis factor
WNT7B	Protein Wnt-7b	UniProtKB:P56706		Homo sapiens	wnt related pthr12027	lobar bronchus development|developmental growth involved in morphogenesis|central nervous system vasculogenesis|Golgi lumen|forebrain regionalization|cellular metabolic process|endoplasmic reticulum lumen|frizzled binding|in utero embryonic development|mammary gland epithelium development|Wnt signaling pathway|oxygen homeostasis|establishment or maintenance of polarity of embryonic epithelium|end…
RIPK1	Receptor-interacting serine/threonine-protein kinase 1	UniProtKB:Q13546	RIP|RIP1	Homo sapiens	serine/threonine-protein kinase tnni3k-related pthr44329	regulation of ATP:ADP antiporter activity|positive regulation of programmed cell death|protein autophosphorylation|positive regulation of production of miRNAs involved in gene silencing by miRNA|positive regulation of NF-kappaB transcription factor activity|protein-containing complex binding|inflammatory response|cell death|positive regulation of macrophage differentiation|apoptotic process|cytos…
TLR3	Toll-like receptor 3	UniProtKB:O15455		Homo sapiens	slit related leucine-rich repeat neuronal protein pthr24373	I-kappaB phosphorylation|male gonad development|activation of NF-kappaB-inducing kinase activity|positive regulation of NIK/NF-kappaB signaling|JNK cascade|Golgi membrane|detection of virus|positive regulation of NF-kappaB transcription factor activity|positive regulation of angiogenesis|endoplasmic reticulum membrane|positive regulation of interferon-alpha production|inflammatory response|MyD88-…
TLR7	Toll-like receptor 7	UniProtKB:Q9NYK1	UNQ248/PRO285	Homo sapiens	toll-like receptor 7-related pthr47410	I-kappaB phosphorylation|toll-like receptor 7 signaling pathway|positive regulation of NIK/NF-kappaB signaling|JNK cascade|Golgi membrane|positive regulation of transcription by RNA polymerase II|endoplasmic reticulum membrane|positive regulation of interferon-alpha production|inflammatory response|early phagosome|endosome|double-stranded RNA binding|positive regulation of interferon-beta product…
DACT1	Dapper homolog 1	UniProtKB:Q9NYF0	DPR1|HNG3	Homo sapiens	dapper-related pthr15919	neural tube development|positive regulation of protein binding|embryonic hindgut morphogenesis|positive regulation of cellular protein catabolic process|synapse|negative regulation of protein binding|nucleoplasm|negative regulation of transcription by RNA polymerase II|regulation of canonical Wnt signaling pathway|Wnt signaling pathway|negative regulation of G1/S transition of mitotic cell cycle|…
HDAC3	Histone deacetylase 3	UniProtKB:O15379		Homo sapiens	histone deacetylase pthr10625	histone deacetylase complex|Golgi apparatus|chromatin organization|regulation of circadian rhythm|positive regulation of transcription by RNA polymerase II|nucleoplasm|negative regulation of transcription by RNA polymerase II|spindle assembly|circadian regulation of gene expression|negative regulation of transcription, DNA-templated|mitotic spindle|cellular response to fluid shear stress|positive…
GADD45A	Growth arrest and DNA damage-inducible protein GADD45 alpha	UniProtKB:P24522	DDIT1|GADD45	Homo sapiens	growth arrest and dna damage-inducible protein gadd45 pthr10411	negative regulation of peptidyl-serine phosphorylation of STAT protein|DNA repair|negative regulation of angiogenesis|centrosome cycle|nuclear speck|signal transduction in response to DNA damage|regulation of cyclin-dependent protein serine/threonine kinase activity|nucleoplasm|negative regulation of transcription by RNA polymerase II|promoter-specific chromatin binding|protein heterodimerization…
NFKB1	Nuclear factor NF-kappa-B p105 subunit	UniProtKB:P19838		Homo sapiens	nuclear factor nf-kappa-b protein pthr24169	RNA polymerase II cis-regulatory region sequence-specific DNA binding|RNA polymerase II transcription regulatory region sequence-specific DNA binding|transcription cis-regulatory region binding|transcription by RNA polymerase II|DNA-binding transcription activator activity, RNA polymerase II-specific|JNK cascade|DNA-binding transcription repressor activity, RNA polymerase II-specific|inflammatory…
GPS2	G protein pathway suppressor 2	UniProtKB:Q13227		Homo sapiens	g protein pathway suppressor 2 pthr22654	GTPase inhibitor activity|positive regulation of peroxisome proliferator activated receptor signaling pathway|JNK cascade|positive regulation of transcription by RNA polymerase II|response to mitochondrial depolarisation|nucleoplasm|negative regulation of transcription by RNA polymerase II|positive regulation of cholesterol efflux|negative regulation of B cell receptor signaling pathway|cytosol|B…
CRKL	Crk-like protein	UniProtKB:P46109		Homo sapiens	sh2-sh3 adaptor protein-related pthr19969	helper T cell diapedesis|male gonad development|anterior/posterior pattern specification|fibroblast growth factor receptor signaling pathway|JNK cascade|single fertilization|cell chemotaxis|phosphotyrosine residue binding|RNA binding|cadherin binding|acetylcholine receptor signaling pathway|cytosol|neuromuscular junction|intracellular signal transduction|reelin-mediated signaling pathway|signalin…
SIRPA	Tyrosine-protein phosphatase non-receptor type substrate 1	UniProtKB:P78324	BIT|MFR|MYD1|PTPNS1|SHPS1|SIRP	Homo sapiens	signal-regulatory protein beta pthr19971	cell adhesion|negative regulation of cytokine production involved in inflammatory response|negative regulation of I-kappaB phosphorylation|regulation of nitric oxide biosynthetic process|protein tyrosine kinase binding|regulation of interferon-gamma production|integral component of plasma membrane|positive regulation of T cell activation|extracellular exosome|cell-cell adhesion mediator activity|…
NCF1	Neutrophil cytosol factor 1	UniProtKB:P14598	NOXO2|SH3PXD1A	Homo sapiens	sh3 multiple domain pthr15706	regulation of respiratory burst involved in inflammatory response|positive regulation of phosphatidylinositol 3-kinase signaling|phagolysosome|electron transfer activity|rough endoplasmic reticulum|Golgi apparatus|electron transport chain|positive regulation of epidermal growth factor-activated receptor activity|neuronal cell body|superoxide anion generation|phosphatidylinositol-3,4-bisphosphate …
HACD3	Very-long-chain (3R)-3-hydroxyacyl-CoA dehydratase 3	UniProtKB:Q9P035	BIND1|PTPLAD1	Homo sapiens	ptpla domain protein pthr11035	Rac protein signal transduction|3-hydroxyacyl-CoA dehydratase activity|small GTPase mediated signal transduction|GTPase activator activity|JNK cascade|very long-chain fatty acid biosynthetic process|endoplasmic reticulum|Rho protein signal transduction|I-kappaB kinase/NF-kappaB signaling|positive regulation by virus of viral protein levels in host cell|nuclear membrane|protein binding|focal adhes…
PINK1	Serine/threonine-protein kinase PINK1, mitochondrial	UniProtKB:Q9BXM7		Homo sapiens	serine/threonine protein kinase pthr22972	regulation of oxidative phosphorylation|positive regulation of ATP biosynthetic process|positive regulation of DNA-binding transcription factor activity|regulation of cellular response to oxidative stress|growth cone|regulation of mitochondrial membrane potential|intracellular signal transduction|axon|positive regulation of peptidyl-serine phosphorylation|positive regulation of macroautophagy|pro…
PER1	Period circadian protein homolog 1	UniProtKB:O15534	KIAA0482|PER|RIGUI	Homo sapiens	period circadian protein pthr11269	histone H4 acetylation|histone H3 acetylation|RNA polymerase II cis-regulatory region sequence-specific DNA binding|response to cAMP|transcription cis-regulatory region binding|negative regulation of I-kappaB kinase/NF-kappaB signaling|regulation of cytokine production involved in inflammatory response|regulation of circadian rhythm|positive regulation of transcription by RNA polymerase II|regula…
TRPV4	Transient receptor potential cation channel subfamily V member 4	UniProtKB:Q9HBA0	VRL2|VROAC	Homo sapiens	transient receptor potential ion channel protein pthr10582	hyperosmotic salinity response|stretch-activated, cation-selective, calcium channel activity|negative regulation of brown fat cell differentiation|actin filament organization|osmosensor activity|cortical microtubule organization|cell volume homeostasis|growth cone|positive regulation of chemokine (C-C motif) ligand 5 production|negative regulation of neuron projection development|beta-tubulin bin…
CASR	Extracellular calcium-sensing receptor	UniProtKB:P41180	GPRC2A|PCAR1	Homo sapiens	calcium-sensing receptor-related pthr24061	chloride transmembrane transport|JNK cascade|branching morphogenesis of an epithelial tube|neuronal cell body|G protein-coupled receptor activity|ossification|cellular response to glucose stimulus|calcium ion binding|apoptotic process|response to fibroblast growth factor|cellular response to hypoxia|regulation of calcium ion transport|protein kinase binding|G protein-coupled receptor signaling pa…
EDA2R	Tumor necrosis factor receptor superfamily member 27	UniProtKB:Q9HAV5	TNFRSF27|XEDAR|UNQ2448/PRO5727/PRO34080	Homo sapiens	family not named pthr12120	tumor necrosis factor-activated receptor activity|signaling receptor activity|epidermis development|positive regulation of I-kappaB kinase/NF-kappaB signaling|positive regulation of NF-kappaB transcription factor activity|plasma membrane|integral component of plasma membrane|tumor necrosis factor-mediated signaling pathway|protein binding|positive regulation of JNK cascade|intrinsic apoptotic sig…
NPPA	Natriuretic peptides A	UniProtKB:P01160	ANP|PND	Homo sapiens	atrial natriuretic factor precursor pthr14066	positive regulation of heart rate|cGMP biosynthetic process|cGMP-mediated signaling|negative regulation of JUN kinase activity|collagen-containing extracellular matrix|positive regulation of potassium ion export across plasma membrane|vasodilation|regulation of high voltage-gated calcium channel activity|extracellular region|perikaryon|cell projection|hormone activity|regulation of calcium ion tr…
CD27	CD27 antigen	UniProtKB:P26842	TNFRSF7	Homo sapiens	cd27 pthr47496	extrinsic apoptotic signaling pathway|positive regulation of NIK/NF-kappaB signaling|external side of plasma membrane|cell surface receptor signaling pathway|extracellular region|cysteine-type endopeptidase inhibitor activity involved in apoptotic process|positive regulation of B cell differentiation|plasma membrane|response to ethanol|integral component of plasma membrane|transmembrane signaling…
HRAS	GTPase HRas	UniProtKB:P01112	HRAS1	Homo sapiens	ras, di-ras, and rheb family members of small gtpase superfamily pthr24070	protein C-terminus binding|positive regulation of Ras protein signal transduction|Golgi membrane|Golgi apparatus|positive regulation of GTPase activity|protein-containing complex binding|regulation of neurotransmitter receptor localization to postsynaptic specialization membrane|endoplasmic reticulum membrane|regulation of long-term neuronal synaptic plasticity|GTPase activity|G protein activity|…
TRAF6	TNF receptor-associated factor 6	UniProtKB:Q9Y4K3	RNF85	Homo sapiens	tnf receptor associated factor pthr10131	positive regulation of JUN kinase activity|activation of NF-kappaB-inducing kinase activity|positive regulation of NIK/NF-kappaB signaling|protein kinase B binding|JNK cascade|positive regulation of DNA-binding transcription factor activity|positive regulation of NF-kappaB transcription factor activity|cytoplasmic pattern recognition receptor signaling pathway|MyD88-dependent toll-like receptor s…
MAGI3	Membrane-associated guanylate kinase, WW and PDZ domain-containing protein 3	UniProtKB:Q5TCQ9	KIAA1634	Homo sapiens	membrane associated guanylate kinase-related pthr10316	signal transduction|GDP metabolic process|GMP metabolic process|guanylate kinase activity|plasma membrane|regulation of JNK cascade|ATP binding|nucleus|bicellular tight junction|protein binding|cell-cell junction|cytoplasm|apoptotic process|membrane|cell junction|intracellular signal transduction|molecular adaptor activity
AKT1	RAC-alpha serine/threonine-protein kinase	UniProtKB:P31749	PKB|RAC	Homo sapiens	serine/threonine-protein kinase pthr24356	response to growth factor|phosphatidylinositol 3-kinase signaling|cellular response to nerve growth factor stimulus|cell projection organization|positive regulation of DNA-binding transcription factor activity|cellular response to prostaglandin E stimulus|mammary gland epithelial cell differentiation|inflammatory response|positive regulation of cell growth|negative regulation of fatty acid beta-o…
TAOK1	Serine/threonine-protein kinase TAO1	UniProtKB:Q7L7X3	KIAA1361|MAP3K16|MARKK	Homo sapiens	serine/threonine-protein kinase tao pthr48015	DNA repair|mitotic G2 DNA damage checkpoint signaling|microtubule cytoskeleton|regulation of MAPK cascade|regulation of microtubule cytoskeleton organization|neuron projection morphogenesis|protein autophosphorylation|positive regulation of protein acetylation|protein phosphorylation|execution phase of apoptosis|ATP binding|MAPK cascade|extracellular exosome|beta-tubulin binding|cytosol|activatio…
IGF1R	Insulin-like growth factor 1 receptor	UniProtKB:P08069		Homo sapiens	tyrosine-protein kinase receptor pthr24416	phosphatidylinositol 3-kinase binding|positive regulation of phosphatidylinositol 3-kinase signaling|phosphatidylinositol 3-kinase signaling|protein autophosphorylation|insulin receptor binding|protein kinase complex|amyloid-beta clearance|immune response|transcytosis|cellular response to glucose stimulus|intracellular membrane-bounded organelle|protein transporter activity|positive regulation of…
LRRK2	Leucine-rich repeat serine/threonine-protein kinase 2	UniProtKB:Q5S007	PARK8	Homo sapiens	leucine-rich repeat-containing pthr45752	regulation of kidney size|negative regulation of thioredoxin peroxidase activity by peptidyl-threonine phosphorylation|determination of adult lifespan|positive regulation of programmed cell death|JNK cascade|neuromuscular junction development|growth cone|dendrite|multivesicular body, internal vesicle|microvillus|terminal bouton|intracellular membrane-bounded organelle|glutamatergic synapse|mitoch…
MINK1	Misshapen-like kinase 1	UniProtKB:Q8N4C8	B55|MAP4K6|MINK|YSK2|ZC3	Homo sapiens	serine/threonine-protein kinase tao pthr48015	postsynaptic density|regulation of MAPK cascade|multicellular organism development|regulation of cell-cell adhesion|neuron projection morphogenesis|protein autophosphorylation|JNK cascade|Golgi apparatus|protein phosphorylation|dendrite morphogenesis|ATP binding|dendrite|MAPK cascade|extracellular exosome|regulation of AMPA receptor activity|cytosol|activation of protein kinase activity|protein t…
DUSP9	Dual specificity protein phosphatase 9	UniProtKB:Q99956	MKP4	Homo sapiens	dual specificity protein phosphatase pthr10159	regulation of heart growth|peptidyl-threonine dephosphorylation|protein tyrosine/threonine phosphatase activity|protein threonine phosphatase activity|protein serine phosphatase activity|protein dephosphorylation|JNK cascade|protein tyrosine/serine/threonine phosphatase activity|MAPK cascade|nucleus|phosphoprotein phosphatase activity|protein binding|protein tyrosine phosphatase activity|cytoplas…
DNAJA1	DnaJ homolog subfamily A member 1	UniProtKB:P31689	DNAJ2|HDJ2|HSJ2|HSPF4	Homo sapiens	dnaj-like-2, isoform a-related pthr43888	microtubule cytoskeleton|C3HC4-type RING finger domain binding|negative regulation of JUN kinase activity|negative regulation of establishment of protein localization to mitochondrion|ATPase activator activity|response to unfolded protein|G protein-coupled receptor binding|ATP binding|cytoplasmic side of endoplasmic reticulum membrane|response to heat|low-density lipoprotein particle receptor bin…
IL1B	Interleukin-1 beta	UniProtKB:P01584	IL1F2	Homo sapiens	interleukin-1 family member pthr10078	positive regulation of NIK/NF-kappaB signaling|positive regulation of mitotic nuclear division|positive regulation of DNA-binding transcription factor activity|positive regulation of NF-kappaB transcription factor activity|positive regulation of angiogenesis|regulation of insulin secretion|inflammatory response|positive regulation of T cell mediated immunity|immune response|positive regulation of…
SFRP1	Secreted frizzled-related protein 1	UniProtKB:Q8N474	FRP|FRP1|SARP2	Homo sapiens	frizzled pthr11309	negative regulation of canonical Wnt signaling pathway involved in controlling type B pancreatic cell proliferation|male gonad development|planar cell polarity pathway involved in neural tube closure|negative regulation of JUN kinase activity|negative regulation of planar cell polarity pathway involved in axis elongation|collagen-containing extracellular matrix|positive regulation of fat cell dif…
F2RL1	Proteinase-activated receptor 2	UniProtKB:P55085	GPR11|PAR2	Homo sapiens	g-protein coupled receptor pthr24232	positive regulation of phosphatidylinositol 3-kinase signaling|G-protein beta-subunit binding|regulation of blood coagulation|positive regulation of renin secretion into blood stream|Golgi apparatus|T cell activation involved in immune response|positive regulation of GTPase activity|G protein-coupled receptor activity|inflammatory response|positive regulation of cytosolic calcium ion concentratio…
CCL21	C-C motif chemokine 21	UniProtKB:O00585	SCYA21|UNQ784/PRO1600	Homo sapiens	small inducible cytokine a pthr12015	chemokine (C-C motif) ligand 21 signaling pathway|positive regulation of filopodium assembly|chemokine receptor binding|positive regulation of GTPase activity|cell chemotaxis|inflammatory response|immune response|lymphocyte chemotaxis|eosinophil chemotaxis|mesangial cell-matrix adhesion|release of sequestered calcium ion into cytosol|G protein-coupled receptor signaling pathway|positive regulatio…
MTURN	Maturin	UniProtKB:Q8N3F0	C7orf41	Homo sapiens	maturin pthr32008	protein binding|negative regulation of NF-kappaB transcription factor activity|cytoplasm|positive regulation of JNK cascade|positive regulation of ERK1 and ERK2 cascade|positive regulation of megakaryocyte differentiation
FCGR2B	Low affinity immunoglobulin gamma Fc region receptor II-b	UniProtKB:P31994	CD32|FCG2|IGFR2	Homo sapiens	immunoglobulin fc receptor pthr11481	negative regulation of interleukin-10 production|regulation of dendritic spine maintenance|protein-containing complex binding|mature B cell differentiation involved in immune response|inflammatory response|immune complex clearance by monocytes and macrophages|phagocytosis, engulfment|immune response|follicular B cell differentiation|negative regulation of macrophage activation|negative regulation…
MAP3K5	Mitogen-activated protein kinase kinase kinase 5	UniProtKB:Q99683	ASK1|MAPKKK5|MEKK5	Homo sapiens	serine/threonine protein kinase pthr11584	positive regulation of JUN kinase activity|cellular response to amino acid starvation|cellular senescence|external side of plasma membrane|apoptotic signaling pathway|JNK cascade|protein phosphorylation|protein kinase complex|magnesium ion binding|ATP binding|MAPK cascade|wound healing|response to ischemia|positive regulation of vascular associated smooth muscle cell proliferation|positive regula…
ZNF675	Zinc finger protein 675	UniProtKB:Q8TD23	TIZ	Homo sapiens	finger putative transcription factor family-related pthr24384	zinc ion binding|negative regulation of NF-kappaB transcription factor activity|negative regulation of JUN kinase activity|RNA polymerase II cis-regulatory region sequence-specific DNA binding|regulation of transcription, DNA-templated|I-kappaB kinase/NF-kappaB signaling|negative regulation of JNK cascade|DNA-binding transcription factor activity, RNA polymerase II-specific|negative regulation of…
ARHGEF6	Rho guanine nucleotide exchange factor 6	UniProtKB:Q15052	COOL2|KIAA0006|PIXA	Homo sapiens	rho-type guanine nucleotide exchange factor, isoform f pthr46026	protein binding|guanyl-nucleotide exchange factor activity|GTPase activator activity|apoptotic process|regulation of catalytic activity|lamellipodium assembly|cytosol|JNK cascade|lamellipodium
MYD88	Myeloid differentiation primary response protein MyD88	UniProtKB:Q99836		Homo sapiens	myd88 pthr15079	Toll signaling pathway|postsynaptic density|response to peptidoglycan|neutrophil activation involved in immune response|JNK cascade|protein self-association|positive regulation of NF-kappaB transcription factor activity|positive regulation of cytokine production involved in inflammatory response|response to molecule of fungal origin|MyD88-dependent toll-like receptor signaling pathway|positive re…
TIRAP	Toll/interleukin-1 receptor domain-containing adapter protein	UniProtKB:P58753	MAL	Homo sapiens	tirap pthr22662	Toll-like receptor 4 binding|Toll-like receptor 2 binding|positive regulation of chemokine (C-X-C motif) ligand 1 production|activation of NF-kappaB-inducing kinase activity|positive regulation of I-kappaB kinase/NF-kappaB signaling|positive regulation of NF-kappaB transcription factor activity|phosphatidylinositol-4,5-bisphosphate binding|inflammatory response|MyD88-dependent toll-like receptor …
ZMYND11	Zinc finger MYND domain-containing protein 11	UniProtKB:Q15326	BRAM1|BS69	Homo sapiens	zinc finger mynd domain-containing pthr46379	zinc ion binding|regulation of transcription elongation from RNA polymerase II promoter|methylated histone binding|double-stranded DNA binding|negative regulation of I-kappaB kinase/NF-kappaB signaling|chromosome|chromatin organization|negative regulation of JNK cascade|cell cycle|nucleoplasm|nucleus|protein binding|negative regulation of transcription, DNA-templated|transcription corepressor act…
TRAF5	TNF receptor-associated factor 5	UniProtKB:O00463	RNF84	Homo sapiens	tnf receptor associated factor pthr10131	positive regulation of cell population proliferation|signal transduction involved in regulation of gene expression|positive regulation of I-kappaB kinase/NF-kappaB signaling|regulation of I-kappaB kinase/NF-kappaB signaling|positive regulation of DNA-binding transcription factor activity|positive regulation of NF-kappaB transcription factor activity|cytoplasmic side of plasma membrane|interleukin…
MAPK10	Mitogen-activated protein kinase 10	UniProtKB:P53779	JNK3|JNK3A|PRKM10|SAPK1B	Homo sapiens	mitogen-activated protein kinase pthr24055	cellular senescence|Fc-epsilon receptor signaling pathway|JNK cascade|protein phosphorylation|regulation of circadian rhythm|perikaryon|response to light stimulus|neuron projection|JUN phosphorylation|response to water deprivation|regulation of DNA-binding transcription factor activity|nucleoplasm|negative regulation of transcription by RNA polymerase II|ATP binding|vesicle-mediated transport in …
SH3RF3	E3 ubiquitin-protein ligase SH3RF3	UniProtKB:Q8TEJ3	POSH2|SH3MD4	Homo sapiens	sh3 domain-containing pthr14167	ubiquitin protein ligase activity|protein binding|metal ion binding|positive regulation of JNK cascade|apoptotic process|protein autoubiquitination
CCL19	C-C motif chemokine 19	UniProtKB:Q99731	ELC|MIP3B|SCYA19	Homo sapiens	small inducible cytokine a pthr12015	positive regulation of JUN kinase activity|positive regulation of endocytosis|positive regulation of NIK/NF-kappaB signaling|chemokine receptor binding|positive regulation of GTPase activity|inflammatory response|immune response|lymphocyte chemotaxis|positive regulation of tumor necrosis factor production|release of sequestered calcium ion into cytosol|response to nitric oxide|G protein-coupled r…
SDCBP	Syntenin-1	UniProtKB:O00560	MDA9|SYCL	Homo sapiens	syntenin related pthr12345	extracellular vesicle|growth factor binding|protein C-terminus binding|cell adhesion molecule binding|synapse|protein-containing complex binding|endoplasmic reticulum membrane|phosphatidylinositol-4,5-bisphosphate binding|frizzled binding|positive regulation of cell growth|protein heterodimerization activity|cytosol|intracellular signal transduction|negative regulation of receptor internalization…
LTBR	Tumor necrosis factor receptor superfamily member 3	UniProtKB:P36941	D12S370|TNFCR|TNFR3|TNFRSF3	Homo sapiens	tumor necrosis factor receptor subfamily member 3 pthr47607	identical protein binding|signal transduction|positive regulation of I-kappaB kinase/NF-kappaB signaling|Golgi apparatus|plasma membrane|cellular response to mechanical stimulus|protein binding|ubiquitin protein ligase binding|immune response|myeloid dendritic cell differentiation|positive regulation of JNK cascade|apoptotic process|integral component of membrane|positive regulation of extrinsic …
SH3RF2	E3 ubiquitin-protein ligase SH3RF2	UniProtKB:Q8TEC5	POSH3|POSHER|PPP1R39|RNF158	Homo sapiens	sh3 domain-containing pthr14167	phosphatase binding|ubiquitin protein ligase activity|protein phosphatase 1 binding|negative regulation of JNK cascade|nucleoplasm|protein phosphatase inhibitor activity|nucleus|protein binding|negative regulation of catalytic activity|metal ion binding|negative regulation of apoptotic process|positive regulation of JNK cascade|negative regulation of protein ubiquitination|positive regulation of …
RB1CC1	RB1-inducible coiled-coil protein 1	UniProtKB:Q8TDY2	KIAA0203|RBICC	Homo sapiens	rb1-inducible coiled-coil pthr13222	autophagosome assembly|endoplasmic reticulum membrane|heart development|piecemeal microautophagy of the nucleus|positive regulation of cell size|liver development|autophagy|autophagy of peroxisome|cytosol|molecular adaptor activity|protein kinase binding|phagophore assembly site membrane|phagophore assembly site|autophagy of mitochondrion|cell cycle|autophagosome membrane|lysosome|glycophagy|nucl…
PDCD4	Programmed cell death protein 4	UniProtKB:Q53EL6	H731	Homo sapiens	programmed cell death 4 pthr12626	positive regulation of vascular associated smooth muscle cell apoptotic process|negative regulation of JUN kinase activity|positive regulation of inflammatory response|negative regulation of myofibroblast differentiation|negative regulation of cell cycle|positive regulation of NIK/NF-kappaB signaling|negative regulation of cytokine production involved in inflammatory response|negative regulation …
DUSP10	Dual specificity protein phosphatase 10	UniProtKB:Q9Y6W6	MKP5	Homo sapiens	dual specificity protein phosphatase pthr10159	negative regulation of respiratory burst involved in inflammatory response|regulation of brown fat cell differentiation|negative regulation of JUN kinase activity|protein threonine phosphatase activity|nuclear speck|protein serine phosphatase activity|Golgi apparatus|negative regulation of oligodendrocyte differentiation|nucleoplasm|positive regulation of regulatory T cell differentiation|phospha…
MAP4K1	Mitogen-activated protein kinase kinase kinase kinase 1	UniProtKB:Q92918	HPK1	Homo sapiens	sterile20-like kinase, isoform b-related pthr48012	cell population proliferation|protein autophosphorylation|JNK cascade|protein serine/threonine kinase activity|protein phosphorylation|MAP kinase kinase kinase kinase activity|cellular response to phorbol 13-acetate 12-myristate|ATP binding|protein binding|membrane|peptidyl-serine phosphorylation|protein threonine kinase activity|protein serine kinase activity
COPS5	COP9 signalosome complex subunit 5	UniProtKB:Q92905	CSN5|JAB1	Homo sapiens	eukaryotic translation initiation factor 3 -related pthr10410	synaptic vesicle|protein deneddylation|positive regulation of transcription by RNA polymerase II|positive regulation of DNA-binding transcription factor activity|metalloendopeptidase activity|post-translational protein modification|nucleoplasm|eukaryotic translation initiation factor 3 complex|translation initiation factor activity|isopeptidase activity|macrophage migration inhibitory factor bind…
DUSP19	Dual specificity protein phosphatase 19	UniProtKB:Q8WTR2	DUSP17|LMWDSP3|SKRP1	Homo sapiens	dual specificity protein phosphatase 19 pthr46377	regulation of MAP kinase activity|positive regulation of JUN kinase activity|negative regulation of JUN kinase activity|protein kinase activator activity|protein threonine phosphatase activity|protein serine phosphatase activity|MAP-kinase scaffold activity|positive regulation of MAPK cascade|negative regulation of JNK cascade|protein kinase inhibitor activity|negative regulation of protein kinas…
TNF	Tumor necrosis factor	UniProtKB:P01375	TNFA|TNFSF2	Homo sapiens	tumor necrosis factor family member pthr11471	positive regulation of phosphatidylinositol 3-kinase signaling|positive regulation of JUN kinase activity|positive regulation of NIK/NF-kappaB signaling|positive regulation of programmed cell death|transcription cis-regulatory region binding|JNK cascade|positive regulation of tyrosine phosphorylation of STAT protein|extrinsic apoptotic signaling pathway via death domain receptors|positive regulat…
CDC42EP5	Cdc42 effector protein 5	UniProtKB:Q6NZY7	BORG3|CEP5	Homo sapiens	cdc42 effector protein borg pthr15344	regulation of cell shape|cytoskeleton|positive regulation of pseudopodium assembly|cytoplasm|positive regulation of actin filament polymerization|membrane|small GTPase binding|cytosol|endomembrane system|JNK cascade|Rho protein signal transduction|plasma membrane
IRAK1	Interleukin-1 receptor-associated kinase 1	UniProtKB:P51617	IRAK	Homo sapiens	interleukin-1 receptor-associated kinase pthr24419	activation of NF-kappaB-inducing kinase activity|positive regulation of NIK/NF-kappaB signaling|protein autophosphorylation|JNK cascade|positive regulation of NF-kappaB transcription factor activity|MyD88-dependent toll-like receptor signaling pathway|protein heterodimerization activity|cytosol|cellular response to hypoxia|intracellular signal transduction|protein kinase binding|heat shock protei…
AGER	Advanced glycosylation end product-specific receptor	UniProtKB:Q15109	RAGE	Homo sapiens	cell surface glycoprotein muc18-related pthr11973	positive regulation of JUN kinase activity|negative regulation of interleukin-10 production|regulation of NIK/NF-kappaB signaling|positive regulation of NIK/NF-kappaB signaling|negative regulation of long-term synaptic depression|negative regulation of blood circulation|positive regulation of NF-kappaB transcription factor activity|protein-containing complex binding|learning or memory|regulation …
MEN1	Menin	UniProtKB:O00255	SCG2	Homo sapiens	menin pthr12693	DNA repair|positive regulation of protein binding|double-stranded DNA binding|transcription cis-regulatory region binding|decidualization|regulation of activin receptor signaling pathway|chromosome, telomeric region|endoplasmic reticulum lumen|negative regulation of transcription, DNA-templated|negative regulation of cell-substrate adhesion|cellular response to glucose stimulus|cellular response …
PAFAH1B1	Platelet-activating factor acetylhydrolase IB subunit beta	UniProtKB:P43034	LIS1|MDCR|MDS|PAFAHA	Homo sapiens	family not named pthr44129	nuclear migration|microtubule cytoskeleton organization involved in establishment of planar polarity|adult locomotory behavior|kinesin complex|kinetochore|synapse|neuronal cell body|cortical microtubule organization|microtubule associated complex|microtubule-based process|learning or memory|neuroblast proliferation|motile cilium|ameboidal-type cell migration|protein heterodimerization activity|ne…
WNT7A	Protein Wnt-7a	UniProtKB:O00755		Homo sapiens	wnt related pthr12027	positive regulation of excitatory synapse assembly|positive regulation of protein localization to presynapse|response to estrogen|embryonic axis specification|central nervous system vasculogenesis|Golgi lumen|dorsal/ventral pattern formation|embryonic digit morphogenesis|endoplasmic reticulum lumen|postsynapse assembly|frizzled binding|cartilage condensation|positive regulation of transcription, …
NOX1	NADPH oxidase 1	UniProtKB:Q9Y5S8	MOX1|NOH1	Homo sapiens	nadph oxidase pthr11972	positive regulation of integrin biosynthetic process|positive regulation of cell population proliferation|positive regulation of oxidative stress-induced intrinsic apoptotic signaling pathway|superoxide anion generation|cell projection|cellular stress response to acidic pH|positive regulation of smooth muscle cell proliferation|inflammatory response|early endosome|angiogenesis|NADP metabolic proc…
TLR4	Toll-like receptor 4	UniProtKB:O00206		Homo sapiens	toll-like receptor pthr24365	I-kappaB phosphorylation|positive regulation of NIK/NF-kappaB signaling|positive regulation of NF-kappaB transcription factor activity|positive regulation of cytokine production involved in inflammatory response|positive regulation of interferon-alpha production|inflammatory response|MyD88-dependent toll-like receptor signaling pathway|immune response|protein heterodimerization activity|positive …
FGF19	Fibroblast growth factor 19	UniProtKB:O95750	UNQ334/PRO533	Homo sapiens	fibroblast growth factor pthr11486	negative regulation of bile acid biosynthetic process|growth factor activity|positive regulation of cell population proliferation|nervous system development|fibroblast growth factor receptor signaling pathway|positive regulation of glucose import|extracellular region|fibroblast growth factor receptor binding|animal organ morphogenesis|negative regulation of gene expression|extracellular space|pro…
TNIK	TRAF2 and NCK-interacting protein kinase	UniProtKB:Q9UKE5	KIAA0551	Homo sapiens	serine/threonine-protein kinase tao pthr48015	regulation of MAPK cascade|cytoskeleton organization|postsynaptic density, intracellular component|neuron projection morphogenesis|protein autophosphorylation|protein phosphorylation|regulation of dendrite morphogenesis|nucleoplasm|ATP binding|MAPK cascade|presynapse|extracellular exosome|Wnt signaling pathway|cytosol|activation of protein kinase activity|glutamatergic synapse|protein threonine k…
MAP4K4	Mitogen-activated protein kinase kinase kinase kinase 4	UniProtKB:O95819	HGK|KIAA0687|NIK	Homo sapiens	serine/threonine-protein kinase tao pthr48015	negative regulation of insulin secretion involved in cellular response to glucose stimulus|regulation of MAPK cascade|neuron projection morphogenesis|protein phosphorylation|positive regulation of GTPase activity|ATP binding|MAPK cascade|focal adhesion|activation of protein kinase activity|positive regulation of keratinocyte migration|positive regulation of focal adhesion disassembly|protein thre…
CARD9	Caspase recruitment domain-containing protein 9	UniProtKB:Q9H257		Homo sapiens	caspase recruitment domain family pthr14559	response to peptidoglycan|response to muramyl dipeptide|positive regulation of I-kappaB kinase/NF-kappaB signaling|protein self-association|positive regulation of NF-kappaB transcription factor activity|positive regulation of cytokine production involved in inflammatory response|positive regulation of T-helper 17 type immune response|CBM complex|positive regulation of granulocyte macrophage colon…
DAB2IP	Disabled homolog 2-interacting protein	UniProtKB:Q5VWQ8	AF9Q34|AIP1|KIAA1743	Homo sapiens	ras gtpase-activating proteins pthr10194	negative regulation of angiogenesis|negative regulation of cellular protein catabolic process|positive regulation of JUN kinase activity|negative regulation of phosphatidylinositol 3-kinase signaling|I-kappaB phosphorylation|extrinsic apoptotic signaling pathway via death domain receptors|dendrite|inflammatory response|negative regulation of Ras protein signal transduction|negative regulation of …
DUSP15	Dual specificity protein phosphatase 15	UniProtKB:Q9H1R2	C20orf57|VHY	Homo sapiens	dual specificity protein phosphatase ddb_g0269404-related pthr45948	protein threonine phosphatase activity|protein serine phosphatase activity|regulation of oligodendrocyte differentiation|transforming growth factor beta receptor signaling pathway|plasma membrane|regulation of cell population proliferation|protein tyrosine/serine/threonine phosphatase activity|protein binding|protein tyrosine phosphatase activity|positive regulation of JNK cascade|phosphatase act…
MAP3K11	Mitogen-activated protein kinase kinase kinase 11	UniProtKB:Q16584	MLK3|PTK1|SPRK	Homo sapiens	serine/threonine-protein kinase tnni3k-related pthr44329	positive regulation of JUN kinase activity|protein autophosphorylation|JNK cascade|protein phosphorylation|positive regulation of neuron apoptotic process|microtubule-based process|microtubule|ATP binding|MAPK cascade|cell death|cytosol|mitogen-activated protein kinase kinase kinase binding|protein threonine kinase activity|protein serine kinase activity|mitogen-activated protein kinase kinase bi…
ULK4	Serine/threonine-protein kinase ULK4	UniProtKB:Q96C45		Homo sapiens	ser/thr protein kinase ulk4 pthr46240	ATP binding|regulation of MAPK cascade|regulation of protein kinase C signaling|microtubule cytoskeleton organization|regulation of neuron projection development|regulation of p38MAPK cascade|protein phosphorylation|regulation of neuron migration|protein threonine kinase activity|protein serine kinase activity|regulation of JNK cascade
MFHAS1	Malignant fibrous histiocytoma-amplified sequence 1	UniProtKB:Q9Y4C4	MASL1	Homo sapiens	leucine-rich repeat-containing pthr45752	negative regulation of protein localization to nucleus|negative regulation of toll-like receptor 4 signaling pathway|negative regulation of inflammatory response|positive regulation of p38MAPK cascade|GTP binding|inflammatory response|protein binding|ubiquitin protein ligase binding|erythrocyte differentiation|regulation of macrophage activation|cytoplasm|innate immune response|positive regulatio…
AIDA	Axin interactor, dorsalization-associated protein	UniProtKB:Q96BJ3	C1orf80	Homo sapiens	axin interactor, dorsalization-associated protein pthr28654	determination of ventral identity|protein domain specific binding|protein binding|negative regulation of JUN kinase activity|cytoplasm|membrane|phosphatidylinositol binding|negative regulation of protein-containing complex assembly|negative regulation of JNK cascade|cellular_component|dorsal/ventral pattern formation
FZD7	Frizzled-7	UniProtKB:O75084		Homo sapiens	frizzled pthr11309	Wnt-activated receptor activity|non-canonical Wnt signaling pathway via JNK cascade|G protein-coupled receptor activity|phosphatidylinositol-4,5-bisphosphate binding|frizzled binding|negative regulation of cell-substrate adhesion|positive regulation of transcription, DNA-templated|somatic stem cell division|regulation of canonical Wnt signaling pathway|intracellular membrane-bounded organelle|PDZ…
FKTN	Fukutin	UniProtKB:O75072	FCMD	Homo sapiens	fukutin-related pthr15407	protein O-linked glycosylation|negative regulation of cell population proliferation|integral component of Golgi membrane|nervous system development|protein glycosylation|endoplasmic reticulum|Golgi apparatus|negative regulation of JNK cascade|regulation of protein glycosylation|muscle organ development|nucleus|extracellular space|protein binding|cis-Golgi network|transferase activity|protein O-li…
MAP3K7	Mitogen-activated protein kinase kinase kinase 7	UniProtKB:O43318	TAK1	Homo sapiens	mitogen-activated protein kinase kinase kinase 7 pthr46716	histone H3 acetylation|positive regulation of JUN kinase activity|I-kappaB phosphorylation|activation of NF-kappaB-inducing kinase activity|transforming growth factor beta receptor signaling pathway|Fc-epsilon receptor signaling pathway|positive regulation of I-kappaB kinase/NF-kappaB signaling|Ada2/Gcn5/Ada3 transcription activator complex|JNK cascade|MAP kinase kinase kinase kinase activity|pos…
CCR7	C-C chemokine receptor type 7	UniProtKB:P32248	CMKBR7|EBI1|EVI1	Homo sapiens	cell adhesion molecule pthr10489	C-C chemokine binding|chemokine (C-C motif) ligand 21 signaling pathway|chemokine (C-C motif) ligand 19 signaling pathway|positive regulation of filopodium assembly|cell chemotaxis|regulation of interferon-gamma production|G protein-coupled receptor activity|inflammatory response|immune response|C-C chemokine receptor activity|positive regulation of dendritic cell chemotaxis|chemokine (C-C motif)…
ANKRD6	Ankyrin repeat domain-containing protein 6	UniProtKB:Q9Y2G4	KIAA0957	Homo sapiens	ankyrin repeat family protein pthr24203	negative regulation of canonical Wnt signaling pathway|nucleus|cytoplasm|positive regulation of Wnt signaling pathway, planar cell polarity pathway|intracellular membrane-bounded organelle|positive regulation of JNK cascade
RIPK2	Receptor-interacting serine/threonine-protein kinase 2	UniProtKB:O43353	CARDIAK|RICK|RIP2|UNQ277/PRO314/PRO34092	Homo sapiens	serine/threonine-protein kinase tnni3k-related pthr44329	peptidyl-tyrosine phosphorylation|positive regulation of protein binding|positive regulation of NF-kappaB transcription factor activity|positive regulation of xenophagy|positive regulation of interferon-alpha production|inflammatory response|activation of cysteine-type endopeptidase activity|positive regulation of interferon-beta production|apoptotic process|positive regulation of interferon-gamm…
GADD45B	Growth arrest and DNA damage-inducible protein GADD45 beta	UniProtKB:O75293	MYD118	Homo sapiens	growth arrest and dna damage-inducible protein gadd45 pthr10411	nucleus|protein binding|cytoplasm|positive regulation of JNK cascade|apoptotic process|positive regulation of apoptotic process|cell differentiation|regulation of cell cycle|negative regulation of protein kinase activity|positive regulation of p38MAPK cascade
PTPN22	Tyrosine-protein phosphatase non-receptor type 22	UniProtKB:Q9Y2R2	PTPN8	Homo sapiens	tyrosine phosphatse n18, putative-related pthr45983	negative regulation of JUN kinase activity|regulation of NIK/NF-kappaB signaling|cytoplasmic side of plasma membrane|autophagy|positive regulation of interferon-gamma production|phosphatase activity|cytosol|SH3 domain binding|regulation of B cell receptor signaling pathway|peptidyl-tyrosine dephosphorylation|kinase binding|negative regulation of tumor necrosis factor production|T cell receptor si…
RAP2A	Ras-related protein Rap-2a	UniProtKB:P10114		Homo sapiens	ras, di-ras, and rheb family members of small gtpase superfamily pthr24070	cellular response to drug|regulation of dendrite morphogenesis|plasma membrane|regulation of JNK cascade|establishment of protein localization|magnesium ion binding|GTP binding|positive regulation of protein autophosphorylation|protein binding|GTPase activity|G protein activity|positive regulation of protein phosphorylation|GDP binding|microvillus assembly|cytosol|recycling endosome|Rap protein s…
EGFR	Epidermal growth factor receptor	UniProtKB:P00533	ERBB|ERBB1|HER1	Homo sapiens	tyrosine-protein kinase receptor pthr24416	midgut development|regulation of phosphatidylinositol 3-kinase signaling|double-stranded DNA binding|positive regulation of NIK/NF-kappaB signaling|positive regulation of production of miRNAs involved in gene silencing by miRNA|tongue development|positive regulation of cell growth|clathrin-coated endocytic vesicle membrane|hair follicle development|multivesicular body, internal vesicle lumen|posi…
MBIP	MAP3K12-binding inhibitory protein 1	UniProtKB:Q9NS73	BM-015	Homo sapiens	molybdopterin synthase related pthr23404	histone H3 acetylation|identical protein binding|protein binding|negative regulation of catalytic activity|positive regulation of gene expression|positive regulation of JNK cascade|Ada2/Gcn5/Ada3 transcription activator complex|cytosol|nucleolus|protein kinase inhibitor activity|nucleoplasm
PHLPP1	PH domain leucine-rich repeat-containing protein phosphatase 1	UniProtKB:O60346	KIAA0606|PHLPP|PLEKHE1|SCOP	Homo sapiens	leucine-rich repeat-containing pthr45752	regulation of MAPK cascade|signal transduction|protein threonine phosphatase activity|protein serine phosphatase activity|protein dephosphorylation|regulation of apoptotic process|regulation of p38MAPK cascade|plasma membrane|regulation of JNK cascade|protein serine/threonine phosphatase activity|nucleus|protein binding|regulation of T cell anergy|entrainment of circadian clock|metal ion binding|…
STRADB	STE20-related kinase adapter protein beta	UniProtKB:Q9C0K7	ALS2CR2|ILPIP|PRO1038	Homo sapiens	serine/threonine-protein kinase fray2 pthr48014	ATP binding|negative regulation of extrinsic apoptotic signaling pathway in absence of ligand|nucleus|protein binding|cytoplasm|cell morphogenesis|activation of protein kinase activity|cytosol|JNK cascade|protein export from nucleus|aggresome|cell cycle
CCN2	CCN family member 2	UniProtKB:P29279	CTGF|HCS24|IGFBP8	Homo sapiens	connective tissue growth factor-related pthr11348	protein C-terminus binding|regulation of chondrocyte differentiation|collagen-containing extracellular matrix|epidermis development|fibroblast growth factor receptor signaling pathway|cytosolic calcium ion transport|response to glucose|positive regulation of collagen biosynthetic process|cartilage condensation|ossification|DNA biosynthetic process|cytosol|intracellular signal transduction|insulin…
ADORA2B	Adenosine receptor A2b	UniProtKB:P29275		Homo sapiens	olfactory receptor and adenosine receptor pthr24246	cellular defense response|integral component of plasma membrane|G protein-coupled adenosine receptor signaling pathway|protein binding|G protein-coupled receptor signaling pathway|JNK cascade|G protein-coupled adenosine receptor activity|activation of adenylate cyclase activity|excretion|plasma membrane
HIPK3	Homeodomain-interacting protein kinase 3	UniProtKB:Q9H422	DYRK6|FIST3|PKY	Homo sapiens	dual specificity protein kinase pthr24058	peptidyl-tyrosine phosphorylation|nuclear body|mRNA transcription|PML body|negative regulation of JUN kinase activity|protein kinase activity|protein serine/threonine kinase activity|protein phosphorylation|plasma membrane|ATP binding|nucleus|protein tyrosine kinase activity|cytoplasm|negative regulation of apoptotic process|apoptotic process|cytosol|peptidyl-serine phosphorylation|protein threon…
SH2D3A	SH2 domain-containing protein 3A	UniProtKB:Q9BRG2	NSP1|UNQ175/PRO201	Homo sapiens	breast cancer anti-estrogen resistance protein 3 homolog-like protein pthr14247	phosphotyrosine residue binding|protein binding|small GTPase mediated signal transduction|guanyl-nucleotide exchange factor activity|regulation of catalytic activity|JNK cascade|positive regulation of peptidyl-serine phosphorylation
GSTP1	Glutathione S-transferase P	UniProtKB:P09211	FAEES3|GST3	Homo sapiens	glutathione s-transferase pthr11571	negative regulation of JUN kinase activity|negative regulation of interleukin-1 beta production|ficolin-1-rich granule lumen|fatty acid binding|hepoxilin biosynthetic process|cytosol|kinase regulator activity|negative regulation of tumor necrosis factor production|JUN kinase binding|prostaglandin metabolic process|response to reactive oxygen species|negative regulation of vascular associated smoo…
TLR9	Toll-like receptor 9	UniProtKB:Q9NR96	UNQ5798/PRO19605	Homo sapiens	toll-like receptor 7-related pthr47410	positive regulation of JUN kinase activity|I-kappaB phosphorylation|positive regulation of NIK/NF-kappaB signaling|unmethylated CpG binding|Golgi membrane|positive regulation of NF-kappaB transcription factor activity|endoplasmic reticulum membrane|positive regulation of interferon-alpha production|response to molecule of bacterial origin|inflammatory response|early phagosome|MyD88-dependent toll…
NPHS1	Nephrin	UniProtKB:O60500	NPHN	Homo sapiens	nephrin pthr11640	slit diaphragm|cell adhesion molecule binding|myoblast fusion|cell adhesion|JNK cascade|cell projection|excretion|plasma membrane|glomerular basement membrane development|integral component of plasma membrane|protein binding|regulation of excretion|extracellular exosome|cell-cell junction|glomerular visceral epithelial cell development|focal adhesion|skeletal muscle tissue development|positive re…
CDC42	Cell division control protein 42 homolog	UniProtKB:P60953		Homo sapiens	rho family gtpase pthr24072	heart contraction|actin filament branching|cell projection assembly|nuclear migration|sprouting angiogenesis|positive regulation of filopodium assembly|actin filament organization|regulation of stress fiber assembly|Golgi membrane|neuronal cell body|apolipoprotein A-I receptor binding|endoplasmic reticulum membrane|regulation of filopodium assembly|organelle transport along microtubule|positive r…
RASSF2	Ras association domain-containing protein 2	UniProtKB:P50749	CENP-34|KIAA0168	Homo sapiens	rassf pthr22738	regulation of NIK/NF-kappaB signaling|negative regulation of NIK/NF-kappaB signaling|Golgi apparatus|kinetochore|protein phosphorylation|regulation of osteoblast differentiation|nucleoplasm|positive regulation of protein autophosphorylation|skeletal system development|ossification|regulation of osteoclast differentiation|negative regulation of peptidyl-serine phosphorylation|cytosol|epidermal gro…
TRAF3	TNF receptor-associated factor 3	UniProtKB:Q13114	CAP1|CRAF1	Homo sapiens	tnf receptor associated factor pthr10131	Toll signaling pathway|regulation of I-kappaB kinase/NF-kappaB signaling|cytoplasmic side of plasma membrane|regulation of interferon-beta production|endosome|apoptotic process|cytosol|thioesterase binding|CD40 receptor complex|protein kinase binding|zinc ion binding|identical protein binding|protein phosphatase binding|signal transduction|negative regulation of NF-kappaB transcription factor act…
AMBP	Protein AMBP	UniProtKB:P02760	HCP|ITIL	Homo sapiens	protein ambp pthr46676	protein homodimerization activity|calcium oxalate binding|protein catabolic process|collagen-containing extracellular matrix|female pregnancy|cell adhesion|heme catabolic process|negative regulation of JNK cascade|extracellular region|plasma membrane|heme binding|cell surface|serine-type endopeptidase inhibitor activity|extracellular space|protein binding|extracellular exosome|intracellular membr…
AXIN1	Axin-1	UniProtKB:O15169	AXIN	Homo sapiens	axin pthr46102	positive regulation of ubiquitin-dependent protein catabolic process|lateral plasma membrane|positive regulation of ubiquitin-protein transferase activity|positive regulation of transcription, DNA-templated|apoptotic process|positive regulation of protein ubiquitination|cellular protein-containing complex assembly|Wnt signaling pathway|activation of protein kinase activity|cytosol|cytoplasmic ves…
GPS1	COP9 signalosome complex subunit 1	UniProtKB:Q13098	COPS1|CSN1	Homo sapiens	26s protesome subunit 6 pthr14145	protein binding|GTPase inhibitor activity|negative regulation of catalytic activity|protein deneddylation|cytosol|JNK cascade|COP9 signalosome|nucleoplasm
CYLD	Ubiquitin carboxyl-terminal hydrolase CYLD	UniProtKB:Q9NQC7	CYLD1|KIAA0849|HSPC057	Homo sapiens	40s ribosomal protein s3a pthr11830	regulation of microtubule cytoskeleton organization|regulation of cilium assembly|negative regulation of NIK/NF-kappaB signaling|Lys63-specific deubiquitinase activity|regulation of necroptotic process|proline-rich region binding|ciliary tip|necroptotic process|nucleotide-binding oligomerization domain containing signaling pathway|protein linear deubiquitination|Wnt signaling pathway|cytosol|extr…
EPHB1	Ephrin type-B receptor 1	UniProtKB:P54762	ELK|EPHT2|HEK6|NET	Homo sapiens	tyrosine-protein kinase receptor pthr24416	peptidyl-tyrosine phosphorylation|axon guidance|central nervous system projection neuron axonogenesis|protein autophosphorylation|neurogenesis|protein-containing complex binding|optic nerve morphogenesis|cell chemotaxis|dendrite|cytosol|glutamatergic synapse|positive regulation of synapse assembly|axon|receptor complex|negative regulation of satellite cell differentiation|dendritic spine developm…
MMP8	Neutrophil collagenase	UniProtKB:P22894	CLG1	Homo sapiens	matrix metalloproteinase pthr10201	positive regulation of nitric oxide biosynthetic process|negative regulation of interleukin-10 production|specific granule lumen|positive regulation of microglial cell activation|collagen-containing extracellular matrix|positive regulation of NIK/NF-kappaB signaling|positive regulation of DNA binding|extracellular region|metalloendopeptidase activity|positive regulation of reactive oxygen species…
SERPINB3	Serpin B3	UniProtKB:P29508	SCCA|SCCA1	Homo sapiens	serine protease inhibitor, serpin pthr11461	viral entry into host cell|negative regulation of JUN kinase activity|positive regulation of cell population proliferation|paracrine signaling|protease binding|negative regulation of proteolysis|extracellular region|positive regulation of epithelial to mesenchymal transition|nucleus|serine-type endopeptidase inhibitor activity|extracellular space|extracellular exosome|cysteine-type endopeptidase …
MAP3K10	Mitogen-activated protein kinase kinase kinase 10	UniProtKB:Q02779	MLK2|MST	Homo sapiens	serine/threonine-protein kinase tnni3k-related pthr44329	positive regulation of JUN kinase activity|protein homodimerization activity|signal transduction|smoothened signaling pathway|protein autophosphorylation|JNK cascade|negative regulation of DNA-binding transcription factor activity|protein kinase activity|protein serine/threonine kinase activity|bHLH transcription factor binding|ATP binding|negative regulation of transcription, DNA-templated|trans…
TPD52L1	Tumor protein D53	UniProtKB:Q16890		Homo sapiens	tumor protein d52 pthr19307	positive regulation of MAP kinase activity|identical protein binding|protein binding|protein homodimerization activity|G2/M transition of mitotic cell cycle|perinuclear region of cytoplasm|cytoplasm|positive regulation of JNK cascade|positive regulation of apoptotic signaling pathway
KLHL31	Kelch-like protein 31	UniProtKB:Q9H511	BKLHD6|KBTBD1|KLHL	Homo sapiens	ld33804p pthr45632	nucleus|cytoplasm|negative regulation of protein phosphorylation|negative regulation of JNK cascade
NCOR1	Nuclear receptor corepressor 1	UniProtKB:O75376	KIAA1047	Homo sapiens	nuclear receptor co-repressor related ncor pthr13992	nuclear receptor binding|transcription cis-regulatory region binding|negative regulation of glycolytic process|histone deacetylase complex|chromatin organization|negative regulation of fatty acid metabolic process|negative regulation of androgen receptor signaling pathway|nucleoplasm|negative regulation of transcription by RNA polymerase II|spindle assembly|negative regulation of transcription, D…
MARVELD3	MARVEL domain-containing protein 3	UniProtKB:Q96A59	MRVLDC3	Homo sapiens	polyglutamine binding protein 1/marvel membrane-associating domain containing 3 pthr21737	response to osmotic stress|protein localization to cell junction|negative regulation of JNK cascade|cell-cell junction organization|bicellular tight junction|protein binding|cytoplasm|negative regulation of epithelial cell proliferation|negative regulation of epithelial cell migration|bicellular tight junction assembly|integral component of membrane|cytoplasmic vesicle|mitogen-activated protein k…
SFRP2	Secreted frizzled-related protein 2	UniProtKB:Q96HF1	FRP2|SARP1|FKSG12|UNQ361/PRO697	Homo sapiens	frizzled pthr11309	endopeptidase activator activity|sclerotome development|negative regulation of intrinsic apoptotic signaling pathway in response to DNA damage|male gonad development|planar cell polarity pathway involved in neural tube closure|negative regulation of JUN kinase activity|negative regulation of planar cell polarity pathway involved in axis elongation|collagen-containing extracellular matrix|positive…
WNT16	Protein Wnt-16	UniProtKB:Q9UBV4		Homo sapiens	wnt related pthr12027	oxidative stress-induced premature senescence|positive regulation of phosphatidylinositol 3-kinase signaling|keratinocyte proliferation|bone remodeling|replicative senescence|neuron differentiation|cardiac epithelial to mesenchymal transition|negative regulation of cell death|extracellular region|cytokine activity|keratinocyte differentiation|extracellular space|frizzled binding|cytoplasm|positiv…
FLT4	Vascular endothelial growth factor receptor 3	UniProtKB:P35916	VEGFR3	Homo sapiens	tyrosine-protein kinase receptor pthr24416	peptidyl-tyrosine phosphorylation|growth factor binding|positive regulation of protein kinase C signaling|multicellular organism development|positive regulation of cell population proliferation|sprouting angiogenesis|protein autophosphorylation|blood vessel morphogenesis|extracellular region|hematopoietic progenitor cell differentiation|nucleoplasm|ATP binding|lung alveolus development|integral c…
PYCARD	Apoptosis-associated speck-like protein containing a CARD	UniProtKB:Q9ULZ3	ASC|CARD5|TMS1	Homo sapiens	caspase pthr10454	IkappaB kinase complex|intrinsic apoptotic signaling pathway in response to DNA damage by p53 class mediator|negative regulation of cytokine production involved in inflammatory response|Golgi membrane|neuronal cell body|Pyrin domain binding|positive regulation of DNA-binding transcription factor activity|positive regulation of NF-kappaB transcription factor activity|inflammatory response|positive…
NOD1	Nucleotide-binding oligomerization domain-containing protein 1	UniProtKB:Q9Y239	CARD4	Homo sapiens	nacht, lrr and card domains-containing pthr24106	peptidoglycan binding|detection of biotic stimulus|positive regulation of I-kappaB kinase/NF-kappaB signaling|positive regulation of NIK/NF-kappaB signaling|pattern recognition receptor signaling pathway|positive regulation of NF-kappaB transcription factor activity|protein-containing complex binding|positive regulation of xenophagy|anchored component of plasma membrane|ATP binding|inflammatory r…
SEMA3A	Semaphorin-3A	UniProtKB:Q14563	SEMAD	Homo sapiens	semaphorin pthr11036	axonogenesis involved in innervation|trigeminal ganglion development|negative chemotaxis|motor neuron axon guidance|trigeminal nerve structural organization|positive regulation of male gonad development|neural crest cell migration involved in sympathetic nervous system development|neural crest cell migration involved in autonomic nervous system development|axon guidance|facial nerve structural or…
SMAD3	Mothers against decapentaplegic homolog 3	UniProtKB:P84022	MADH3	Homo sapiens	smad pthr13703	endoderm development|negative regulation of cardiac muscle hypertrophy in response to stress|RNA polymerase II cis-regulatory region sequence-specific DNA binding|transcription cis-regulatory region binding|JNK cascade|positive regulation of DNA-binding transcription factor activity|immune system development|response to hypoxia|immune response|in utero embryonic development|negative regulation of…
MAP3K20	Mitogen-activated protein kinase kinase kinase 20	UniProtKB:Q9NYL2	MLTK|ZAK|HCCS4	Homo sapiens	mitogen-activated protein kinase kinase kinase 20-related pthr43289	cytoskeleton organization|JNK cascade|protein phosphorylation|embryonic digit morphogenesis|magnesium ion binding|ATP binding|RNA binding|cell death|cytosol|regulation of cell cycle|protein threonine kinase activity|protein serine kinase activity|stress-activated MAPK cascade|positive regulation of mitotic DNA damage checkpoint|p38MAPK cascade|limb development|cell cycle|DNA damage checkpoint sig…
TAOK3	Serine/threonine-protein kinase TAO3	UniProtKB:Q9H2K8	DPK|JIK|KDS|MAP3K18	Homo sapiens	serine/threonine-protein kinase tao pthr48015	DNA repair|mitotic G2 DNA damage checkpoint signaling|positive regulation of JUN kinase activity|regulation of MAPK cascade|neuron projection morphogenesis|protein autophosphorylation|protein serine/threonine kinase activity|protein phosphorylation|cellular response to DNA damage stimulus|negative regulation of JNK cascade|protein kinase inhibitor activity|plasma membrane|ATP binding|MAPK cascade…
ITCH	E3 ubiquitin-protein ligase Itchy homolog	UniProtKB:Q96J02		Homo sapiens	hect domain ubiquitin-protein ligase pthr11254	viral entry into host cell|ubiquitin protein ligase activity|regulation of hematopoietic stem cell differentiation|nucleoplasm|early endosome|inflammatory response|arrestin family protein binding|extracellular exosome|protein K29-linked ubiquitination|intracellular membrane-bounded organelle|apoptotic process|nucleotide-binding oligomerization domain containing signaling pathway|defense response …
HIPK2	Homeodomain-interacting protein kinase 2	UniProtKB:Q9H2X6		Homo sapiens	dual specificity protein kinase pthr24058	peptidyl-tyrosine phosphorylation|positive regulation of protein binding|nuclear body|PML body|RNA polymerase II transcription regulator complex|transforming growth factor beta receptor signaling pathway|anterior/posterior pattern specification|intrinsic apoptotic signaling pathway in response to DNA damage by p53 class mediator|positive regulation of DNA binding|positive regulation of DNA-bindin…
RASGRP1	RAS guanyl-releasing protein 1	UniProtKB:O95267	RASGRP	Homo sapiens	guanine nucleotide exchange factor pthr23113	positive regulation of MAP kinase activity|regulation of phosphatidylinositol 3-kinase signaling|secretory granule localization|positive regulation of T cell differentiation in thymus|activation of GTPase activity|T cell activation|positive regulation of Ras protein signal transduction|lipid binding|Golgi membrane|Golgi apparatus|B cell activation|mast cell degranulation|positive regulation of GT…
GADD45G	Growth arrest and DNA damage-inducible protein GADD45 gamma	UniProtKB:O95257	CR6|DDIT2	Homo sapiens	growth arrest and dna damage-inducible protein gadd45 pthr10411	nucleus|protein binding|cytoplasm|positive regulation of JNK cascade|apoptotic process|positive regulation of apoptotic process|cell differentiation|regulation of cell cycle|positive regulation of cold-induced thermogenesis|positive regulation of p38MAPK cascade
