# Supplementary material for: Prognostic Significance of ROR2 Expression in Patients with Urothelial Carcinoma
Source: Biomedicines. 2021 Aug 20;9(8):1054. doi: 10.3390/biomedicines9081054 (PMC8392262; doi:10.3390/biomedicines9081054)
Supplement: Supplementary file 1 [file biomedicines-09-01054-s001.zip › Table-S2. Top 500 Positively Correlated Genes.xlsx]

## Sheet: Table-S1. Top 500 Positively Co
Table S2. The top 500 most significant differentially expressed genes that are positively correlated with ROR2 expression in bladder cancer.
Correlated Gene	Cytoband	Spearman's Correlation	p-Value
C1S	12p13.31	0.835816	1.52e-78
C1R	12p13.31	0.820276	2.63e-73
GFPT2	5q35.3	0.818583	9.12e-73
RAB3IL1	11q12.2-q12.3	0.811581	1.36e-70
TGFB3	14q24.3	0.808452	1.2e-69
CAVIN1	17q21.2	0.807905	1.74e-69
GAS1	9q21.33	0.804976	1.27e-68
PRRX1	1q24.2	0.794933	9.12e-66
GPC6	13q31.3-q32.1	0.793701	1.99e-65
CAMK2A	5q32	0.793029	3.04e-65
CCDC80	3q13.2	0.79033	1.64e-64
FAM20C	7p22.3	0.790067	1.93e-64
CTHRC1	8q22.3	0.78926	3.18e-64
MSRB3	12q14.3	0.787444	9.71e-64
SFRP2	4q31.3	0.786266	1.99e-63
COL6A2	21q22.3	0.785252	3.67e-63
CALD1	7q33	0.783021	1.4e-62
PTGS1	9q33.2	0.782953	1.46e-62
BNC2	9p22.3-p22.2	0.781409	3.65e-62
ANXA6	5q33.1	0.780733	5.43e-62
NNMT	11q23.2	0.779555	1.09e-61
FAM20A	17q24.2	0.778559	1.94e-61
FAP	2q24.2	0.776459	6.55e-61
COPZ2	17q21.32	0.773322	3.94e-60
ARSI	5q32	0.772987	4.76e-60
AEBP1	7p13	0.771858	9e-60
ZNF469	16q24.2	0.77077	1.66e-59
NRP2	2q33.3	0.770562	1.86e-59
PALLD	4q32.3	0.770541	1.88e-59
APCDD1L	20q13.32	0.770422	2.01e-59
OLFML3	1p13.2	0.769735	2.95e-59
COL8A2	1p34.3	0.76915	4.09e-59
JAZF1	7p15.2-p15.1	0.768489	5.89e-59
COL16A1	1p35.2	0.768218	6.84e-59
CYBRD1	2q31.1	0.767899	8.16e-59
P4HA3	11q13.4	0.762493	1.55e-57
GLT8D2	12q23.3	0.762206	1.8e-57
ALDH1L2	12q23.3	0.761181	3.12e-57
COL6A3	2q37.3	0.75755	2.13e-56
PDPN	1p36.21	0.756617	3.46e-56
CCIN	9p13.3	0.756512	3.66e-56
TGFBI	5q31.1	0.756028	4.71e-56
COL5A1	9q34.3	0.755793	5.32e-56
GPR1	2q33.3	0.754176	1.23e-55
RECK	9p13.3	0.754105	1.27e-55
ITGA5	12q13.13	0.752963	2.29e-55
NEXN	1p31.1	0.752694	2.63e-55
HTRA3	4p16.1	0.752216	3.36e-55
RUBCNL	13q14.13	0.752059	3.64e-55
GXYLT2	3p13	0.751691	4.39e-55
FAM180A	7q33	0.750237	9.18e-55
STK32B	4p16.2	0.748517	2.18e-54
COL3A1	2q32.2	0.748311	2.42e-54
POSTN	13q13.3	0.74782	3.1e-54
COLEC12	18p11.32	0.747624	3.42e-54
CPXM1	20p13	0.74535	1.06e-53
DNAJB5	9p13.3	0.744977	1.27e-53
COL1A1	17q21.33	0.744446	1.65e-53
TENM3	4q34.3-q35.1	0.743708	2.37e-53
ZFPM2	8q23.1	0.742358	4.6e-53
MRC2	17q23.2	0.741783	6.08e-53
FNDC1	6q25.3	0.741177	8.16e-53
MPP1	Xq28	0.740827	9.66e-53
CALHM5	6q22.1	0.740394	1.19e-52
SCN1B	19q13.11	0.73979	1.59e-52
PRUNE2	9q21.2	0.739261	2.06e-52
LOX	5q23.1	0.739183	2.14e-52
TIMP2	17q25.3	0.739136	2.18e-52
PDLIM3	4q35.1	0.73901	2.32e-52
EMILIN1	2p23.3	0.738384	3.13e-52
IFFO1	12p13.31	0.738379	3.14e-52
AXL	19q13.2	0.737966	3.83e-52
FIBIN	11p14.2	0.73769	4.37e-52
SPON2	4p16.3	0.736719	6.93e-52
COL6A1	21q22.3	0.736613	7.29e-52
WIPF1	2q31.1	0.736227	8.75e-52
FLNA	Xq28	0.735935	1.01e-51
GAS7	17p13.1	0.734914	1.63e-51
ADAM12	10q26.2	0.734128	2.36e-51
GPX8	5q11.2	0.733117	3.78e-51
SHISAL1	22q13.31	0.732889	4.21e-51
ISLR	15q24.1	0.732053	6.21e-51
COL1A2	7q21.3	0.731899	6.67e-51
KIAA1755	20q11.23	0.731437	8.27e-51
MFAP5	12p13.31	0.731329	8.7e-51
SGCD	5q33.2-q33.3	0.731257	8.99e-51
EMP3	19q13.33	0.73096	1.03e-50
RAMP1	2q37.3	0.730897	1.06e-50
TNFAIP8L3	15q21.2	0.730681	1.17e-50
GLIPR1	12q21.2	0.730545	1.25e-50
KLF17	1p34.1	0.730459	1.3e-50
GLIPR2	9p13.3	0.730233	1.44e-50
ACTN1	14q24.1|14q22-q24	0.730132	1.51e-50
NTNG2	9q34.13	0.729708	1.84e-50
SSC5D	19q13.42	0.728944	2.61e-50
MN1	22q12.1	0.728505	3.19e-50
MSC	8q13.3	0.728448	3.28e-50
ZEB2	2q22.3	0.728045	3.94e-50
ADAMTS2	5q35.3	0.727884	4.24e-50
VENTX	10q26.3	0.727331	5.46e-50
TNFAIP6	2q23.3	0.726765	7.06e-50
FBN1	15q21.1	0.725095	1.5e-49
CLMP	11q24.1	0.724657	1.83e-49
MIR100HG	11q24.1	0.723334	3.32e-49
SULF1	8q13.2-q13.3	0.723168	3.57e-49
RASGRP4	19q13.2	0.722564	4.68e-49
COL5A2	2q32.2	0.722423	4.98e-49
OLFML2B	1q23.3	0.721835	6.47e-49
ADAMTS14	10q22.1	0.721339	8.06e-49
TNC	9q33.1	0.721177	8.66e-49
CSF1R	5q32	0.720198	1.34e-48
IGSF21	1p36.13	0.719998	1.46e-48
AP1S2	Xp22.2	0.719789	1.6e-48
VIM	10p13	0.719363	1.93e-48
CHST15	10q26.13	0.719093	2.17e-48
DCN	12q21.33	0.718788	2.48e-48
PDGFRB	5q32	0.717051	5.3e-48
GLI2	2q14.2	0.715824	9.04e-48
CRYAB	11q23.1	0.715029	1.27e-47
CAVIN3	11p15.4	0.714914	1.34e-47
SERPING1	11q12.1	0.714644	1.5e-47
CD14	5q31.3	0.714595	1.54e-47
CLIC4	1p36.11	0.714282	1.76e-47
CCN4	8q24.22	0.714276	1.76e-47
MYLK	3q21.1	0.713855	2.11e-47
CDH11	16q21	0.7132	2.8e-47
FGFR1	8p11.23	0.712393	3.95e-47
SIRPA	20p13	0.712252	4.19e-47
ANKRD29	18q11.2	0.711241	6.45e-47
TAGLN	11q23.3	0.711161	6.67e-47
FN1	2q35	0.708457	2.09e-46
MAP1A	15q15.3	0.708438	2.1e-46
ATP8B2	1q21.3	0.708259	2.27e-46
LRRC15	3q29	0.707939	2.59e-46
HIC1	17p13.3	0.707835	2.71e-46
CTSK	1q21.3	0.70775	2.81e-46
GYPC	2q14.3	0.707248	3.46e-46
RSPO3	6q22.33	0.706872	4.05e-46
CFL2	14q13.1	0.706719	4.32e-46
KCNE4	2q36.1	0.706682	4.38e-46
LRRC25	19p13.11	0.705878	6.12e-46
C5AR1	19q13.32	0.705819	6.28e-46
SRPX	Xp11.4	0.70576	6.43e-46
MSR1	8p22	0.705405	7.45e-46
FMOD	1q32.1	0.705299	7.79e-46
FCGR2A	1q23.3	0.705072	8.55e-46
VSIG4	Xq12	0.704704	9.96e-46
BGN	Xq28	0.704492	1.09e-45
PIK3R6	17p13.1	0.704445	1.11e-45
OSBPL6	2q31.2	0.703891	1.39e-45
GLIS1	1p32.3	0.703324	1.76e-45
RNASE6	14q11.2	0.703289	1.78e-45
GPR68	14q32.11	0.70315	1.89e-45
MXRA8	1p36.33	0.70239	2.58e-45
TWIST2	2q37.3	0.702222	2.76e-45
TNFSF4	1q25.1	0.701045	4.46e-45
SMIM3	5q33.1	0.700905	4.72e-45
FXYD6	11q23.3	0.700696	5.14e-45
SH3RF3	2q13	0.69967	7.79e-45
MFGE8	15q26.1	0.699604	8e-45
RAB31	18p11.22	0.699548	8.18e-45
ANTXR1	2p13.3	0.699413	8.64e-45
FLNC	7q32.1	0.699244	9.25e-45
FERMT2	14q22.1	0.699239	9.27e-45
EFEMP1	2p16.1	0.699151	9.61e-45
ADAM19	5q33.3	0.69902	1.01e-44
TWIST1	7p21.1	0.69782	1.64e-44
LY96	8q21.11	0.697729	1.7e-44
SFRP4	7p14.1	0.697703	1.72e-44
SIGLEC9	19q13.41	0.697668	1.74e-44
SPHK1	17q25.1	0.697525	1.85e-44
GREM1	15q13.3	0.697496	1.87e-44
TPM2	9p13.3	0.697145	2.15e-44
BACH2	6q15	0.697071	2.22e-44
PXDN	2p25.3	0.696682	2.59e-44
PDGFC	4q32.1	0.696381	2.92e-44
BIN1	2q14.3	0.696047	3.34e-44
OMD	9q22.31	0.695677	3.87e-44
DACT1	14q23.1	0.695659	3.89e-44
PRXL2C	9q22.33	0.695653	3.9e-44
DPT	1q24.2	0.694618	5.88e-44
DIXDC1	11q23.1	0.694007	7.49e-44
PDZRN3	3p13	0.693755	8.27e-44
LUM	12q21.33	0.69346	9.3e-44
DDR2	1q23.3	0.693342	9.74e-44
BAG2	6p12.1	0.693284	9.97e-44
PODNL1	19p13.12	0.693214	1.02e-43
C3AR1	12p13.31	0.69292	1.15e-43
HCK	20q11.21	0.692858	1.18e-43
HEG1	3q21.2	0.69255	1.33e-43
COL10A1	6q22.1	0.692521	1.35e-43
ECM2	9q22.31	0.692344	1.44e-43
SPARC	5q33.1	0.692091	1.59e-43
PLPP7	9q34.13	0.691883	1.73e-43
NAV3	12q21.2	0.691109	2.34e-43
FCGR1A	1q21.2	0.69077	2.67e-43
ZNF521	18q11.2	0.690649	2.8e-43
CD163	12p13.31	0.690621	2.83e-43
ADAMTS12	5p13.3-p13.2	0.690353	3.14e-43
ATP8B4	15q21.2	0.690291	3.22e-43
GNB4	3q26.33	0.690121	3.44e-43
SIGLEC7	19q13.41	0.690069	3.51e-43
ITGA11	15q23	0.689577	4.24e-43
COL5A3	19p13.2	0.689141	5.03e-43
HTRA1	10q26.13	0.689032	5.24e-43
MAMLD1	Xq28	0.688854	5.62e-43
THEMIS2	1p35.3	0.688773	5.8e-43
MT1L	16q13	0.688696	5.97e-43
FCGR1CP	1q21.1	0.68866	6.05e-43
HS3ST3A1	17p12	0.688496	6.45e-43
CHRDL2	11q13.4	0.688366	6.78e-43
CSDC2	22q13.2	0.688158	7.35e-43
EDNRA	4q31.22-q31.23	0.687783	8.49e-43
OSCAR	19q13.42	0.687426	9.74e-43
EVI2A	17q11.2	0.687262	1.04e-42
CD33	19q13.41	0.687191	1.07e-42
ADAMTS16	5p15.32	0.687043	1.13e-42
FBXL7	5p15.1	0.686643	1.32e-42
KCNMB1	5q35.1	0.68664	1.32e-42
MS4A6A	11q12.2	0.686556	1.36e-42
SCARF2	22q11.21	0.686534	1.37e-42
SERPINF1	17p13.3	0.6863	1.5e-42
GAS6	13q34	0.68618	1.57e-42
TYROBP	19q13.12	0.684884	2.58e-42
TSPAN4	11p15.5	0.684859	2.6e-42
SPI1	11p11.2	0.684416	3.08e-42
MS4A4A	11q12.2	0.684266	3.26e-42
NCKAP1L	12q13.13-q13.2	0.684093	3.48e-42
KLHL4	Xq21.31	0.683859	3.8e-42
PIP4K2A	10p12.2	0.683602	4.19e-42
MRO	18q21.2	0.68311	5.05e-42
SULF2	20q13.12	0.68288	5.51e-42
CD300C	17q25.1	0.682273	6.93e-42
CTSB	8p23.1	0.682255	6.97e-42
CYTH4	22q13.1	0.682175	7.19e-42
SLCO2B1	11q13.4	0.682011	7.64e-42
PLEKHO2	15q22.31	0.681959	7.8e-42
CREB5	7p15.1	0.681758	8.41e-42
BTK	Xq22.1	0.681399	9.62e-42
MAP3K20	2q31.1	0.681286	1e-41
BOC	3q13.2	0.681101	1.08e-41
TENM3-AS1	4q34.3	0.680937	1.14e-41
RNASE2	14q11.2	0.680742	1.23e-41
CNRIP1	2p14	0.680548	1.32e-41
C1ORF162	1p13.2	0.680503	1.35e-41
LAT2	7q11.23	0.679847	1.72e-41
LMCD1	3p25.3	0.679574	1.9e-41
FCGR1B	1p11.2	0.679552	1.92e-41
C4A	6p21.33	0.6795	1.96e-41
SLC16A2	Xq13.2	0.679282	2.12e-41
SYNDIG1	20p11.21	0.679251	2.15e-41
ST6GALNAC5	1p31.1	0.679235	2.16e-41
PCSK1	5q15	0.678988	2.37e-41
FMO1	1q24.3	0.678786	2.55e-41
ALPK2	18q21.31-q21.32	0.678554	2.78e-41
FCGR3A	1q23.3	0.678381	2.97e-41
LILRB3	19q13.42	0.678371	2.98e-41
SYT11	1q22	0.678361	2.99e-41
PILRA	7q22.1	0.678347	3.01e-41
TGFB1I1	16p11.2	0.677965	3.46e-41
ITGB2	21q22.3	0.677961	3.47e-41
DPYSL3	5q32	0.677809	3.67e-41
FPR1	19q13.41	0.677317	4.4e-41
KCNJ12	17p11.2	0.677061	4.84e-41
FSTL1	3q13.33	0.676759	5.41e-41
MYL9	20q11.23	0.676721	5.48e-41
FILIP1L	3q12.1	0.67672	5.48e-41
PLPP4	10q26.12	0.676566	5.8e-41
KATNAL1	13q12.3	0.676432	6.1e-41
NCAM1	11q23.2	0.676348	6.29e-41
FCER1G	1q23.3	0.67601	7.12e-41
LILRB2	19q13.42	0.675896	7.42e-41
PLN	6q22.31	0.675089	9.98e-41
PLA2G5	1p36.13	0.674932	1.06e-40
LILRA6	19q13.42	0.674811	1.11e-40
PDLIM7	5q35.3	0.674351	1.31e-40
GPR34	Xp11.4	0.674203	1.38e-40
PDCD1LG2	9p24.1	0.673765	1.62e-40
CYBB	Xp21.1-p11.4	0.673734	1.64e-40
LIX1L	1q21.1	0.67361	1.71e-40
SCN2B	11q23.3	0.673546	1.75e-40
LY86	6p25.1	0.673264	1.94e-40
CILP	15q22.31	0.673249	1.95e-40
ITGAM	16p11.2	0.673208	1.98e-40
TPM1	15q22.2	0.672703	2.38e-40
ALOX5AP	13q12.3	0.672503	2.56e-40
FGL2	7q11.23	0.672037	3.03e-40
MAF	16q23.2	0.672016	3.05e-40
MPEG1	11q12.1	0.671982	3.09e-40
LILRA2	19q13.42	0.671603	3.55e-40
DOCK2	5q35.1	0.671431	3.77e-40
GPR176	15q14-q15.1	0.671185	4.12e-40
LAMP5	20p12.2	0.670798	4.74e-40
ATP10A	15q12	0.67062	5.05e-40
GALNT17	7q11.22	0.670558	5.17e-40
NID2	14q22.1	0.670385	5.5e-40
MSN	Xq12	0.669992	6.33e-40
RGS4	1q23.3	0.669831	6.71e-40
AIF1	6p21.33	0.669697	7.04e-40
NCF2	1q25.3	0.669633	7.2e-40
SPEG	2q35	0.669417	7.78e-40
ASPN	9q22.31	0.669361	7.94e-40
SELPLG	12q24.11	0.668845	9.55e-40
MKX	10p12.1	0.668624	1.03e-39
GEM	8q22.1	0.66803	1.28e-39
OLFML1	11p15.4	0.667878	1.35e-39
DPYSL2	8p21.2	0.667854	1.36e-39
C1QTNF1	17q25.3	0.667745	1.41e-39
GAB3	Xq28	0.66748	1.55e-39
PRICKLE1	12q12	0.667223	1.7e-39
CSF1	1p13.3	0.667164	1.74e-39
SLAMF8	1q23.2	0.667097	1.78e-39
C1QC	1p36.12	0.666531	2.18e-39
HSPA12A	10q25.3	0.666468	2.22e-39
EGR2	10q21.3	0.666434	2.25e-39
ANGPTL2	9q33.3	0.66588	2.74e-39
KCNJ8	12p12.1	0.66512	3.58e-39
AOX1	2q33.1	0.664989	3.75e-39
PCOLCE	7q22.1	0.664974	3.77e-39
CCDC8	19q13.32	0.664952	3.8e-39
ITGAX	16p11.2	0.664858	3.93e-39
NFAM1	22q13.2	0.664672	4.19e-39
KCTD12	13q22.3	0.664407	4.6e-39
RAB23	6p12.1-p11.2	0.663795	5.7e-39
LAIR1	19q13.42	0.663744	5.8e-39
PLXNA4	7q32.3	0.663684	5.93e-39
LGI2	4p15.2	0.66352	6.28e-39
THY1	11q23.3	0.663448	6.44e-39
HEPH	Xq12	0.663176	7.08e-39
MAP1B	5q13.2	0.663039	7.43e-39
CD86	3q13.33	0.662793	8.09e-39
FBLN5	14q32.12	0.662197	9.96e-39
STAB1	3p21.1	0.662184	1e-38
CD248	11q13.2	0.662148	1.01e-38
IL10	1q32.1	0.662142	1.02e-38
SLC22A3	6q25.3	0.662046	1.05e-38
HSPB7	1p36.13	0.662008	1.06e-38
UNC5A	5q35.2	0.661997	1.07e-38
ENTPD1	10q24.1	0.661918	1.1e-38
CD209	19p13.2	0.661625	1.22e-38
ACTA2	10q23.31	0.661353	1.34e-38
PKDCC	2p21	0.660858	1.59e-38
GNG2	14q22.1	0.660475	1.81e-38
RTL3	Xq21.1	0.660036	2.11e-38
PARVG	22q13.31	0.660023	2.12e-38
TLR1	4p14	0.659659	2.4e-38
CMKLR1	12q23.3	0.659644	2.41e-38
ST3GAL6	3q12.1	0.65924	2.77e-38
FPR3	19q13.41	0.659217	2.8e-38
CPXM2	10q26.13	0.659178	2.83e-38
KCNMA1	10q22.3	0.659111	2.9e-38
STX2	12q24.33	0.658931	3.08e-38
DOK2	8p21.3	0.658727	3.31e-38
VCAN	5q14.2-q14.3	0.658303	3.83e-38
CCL26	7q11.23	0.657832	4.5e-38
VSTM4	10q11.23	0.657815	4.53e-38
HAVCR2	5q33.3	0.657539	4.97e-38
IFITM3	11p15.5	0.657357	5.29e-38
ANOS1	Xp22.31	0.657151	5.68e-38
PALM2-AKAP2	9q31.3	0.657083	5.81e-38
GPR183	13q32.3	0.657066	5.85e-38
LILRB4	19q13.42	0.656756	6.5e-38
RPLP0P2	11q12.2	0.656673	6.68e-38
LAMA4	6q21	0.656587	6.88e-38
PRRX2	9q34.11	0.65601	8.38e-38
TSHZ3	19q12	0.655776	9.07e-38
CYS1	2p25.1	0.655597	9.64e-38
MEOX2	7p21.2	0.65558	9.69e-38
C1QA	1p36.12	0.654843	1.24e-37
FAIM2	12q13.12	0.654437	1.43e-37
NLRP3	1q44	0.654186	1.55e-37
TMEM176B	7q36.1	0.65404	1.63e-37
CRISPLD2	16q24.1	0.65385	1.74e-37
MIR99AHG	21q21.1	0.653565	1.92e-37
MYO1G	7p13	0.653468	1.98e-37
FBXO32	8q24.13	0.653309	2.09e-37
SUGCT	7p14.1	0.653157	2.2e-37
LRIG1	3p14.1	0.653095	2.24e-37
PLSCR4	3q24	0.652972	2.34e-37
LILRA5	19q13.42	0.652731	2.54e-37
SLC7A7	14q11.2	0.652689	2.57e-37
ACOX2	3p14.3	0.652517	2.73e-37
SNAI1	20q13.13	0.652382	2.85e-37
TMEM131L	4q31.3	0.65213	3.1e-37
CADM3	1q23.2	0.651981	3.26e-37
TREM2	6p21.1	0.65184	3.42e-37
MT2A	16q13	0.651706	3.58e-37
SIGLEC10	19q13.41	0.651666	3.62e-37
TNFRSF8	1p36.22	0.651413	3.95e-37
RBMS3	3p24.1	0.651323	4.07e-37
ANXA5	4q27	0.6512	4.24e-37
CD53	1p13.3	0.65113	4.34e-37
LRRK2	12q12	0.651108	4.37e-37
IL10RA	11q23.3	0.65094	4.62e-37
ADAMTS10	19p13.2	0.650749	4.93e-37
DACT3	19q13.32	0.650581	5.21e-37
SLC39A14	8p21.3	0.650333	5.66e-37
BEST1	11q12.3	0.649856	6.63e-37
MOXD1	6q23.2	0.649577	7.27e-37
PAPSS2	10q23.2-q23.31	0.649571	7.29e-37
LRP1	12q13.3	0.649552	7.33e-37
C1QB	1p36.12	0.649283	8.02e-37
CORO1C	12q24.11	0.64926	8.08e-37
FGF7	15q21.2	0.649232	8.15e-37
ANGPTL1	1q25.2	0.649054	8.65e-37
FCGR2B	1q23.3	0.648906	9.08e-37
JAM3	11q25	0.648797	9.42e-37
CNN1	19p13.2	0.648785	9.45e-37
TRPS1	8q23.3	0.648713	9.68e-37
ARHGAP24	4q21.23-q21.3	0.64863	9.95e-37
CPEB1	15q25.2	0.648327	1.1e-36
CARMN	5q32	0.648182	1.15e-36
TLR8	Xp22.2	0.648128	1.17e-36
MNDA	1q23.1	0.647692	1.36e-36
MYADM	19q13.42	0.647642	1.38e-36
NEGR1	1p31.1	0.647298	1.54e-36
C5AR2	19q13.32	0.647076	1.66e-36
CXORF21	Xp21.2	0.646669	1.9e-36
ZCCHC24	10q22.3	0.646397	2.08e-36
KLF9	9q21.12	0.645667	2.64e-36
CHST11	12q23.3	0.645575	2.72e-36
LRRC32	11q13.5	0.645428	2.85e-36
MAFB	20q12	0.645361	2.91e-36
LOC100130872	4p16.3	0.645347	2.93e-36
CD37	19q13.33	0.645002	3.28e-36
HGF	7q21.11	0.644686	3.63e-36
ADGRA2	8p11.23	0.644679	3.64e-36
P2RX1	17p13.2	0.644133	4.35e-36
PIK3CD	1p36.22	0.644076	4.43e-36
SGTB	5q12.3	0.643999	4.54e-36
LAYN	11q23.1	0.643618	5.14e-36
HSPB2	11q23.1	0.643554	5.25e-36
CDX1	5q32	0.643438	5.45e-36
ARL4C	2q37.1	0.643264	5.77e-36
DPP4	2q24.2	0.643175	5.94e-36
ARSB	5q14.1	0.643015	6.25e-36
SLC11A1	2q35	0.643012	6.26e-36
CXCL12	10q11.21	0.642996	6.29e-36
CELF2	10p14	0.642893	6.5e-36
MRGPRF	11q13.3	0.642867	6.56e-36
MRC1	10p12.33	0.642723	6.87e-36
SIGLEC1	20p13	0.642301	7.88e-36
TCF4	18q21.2	0.641761	9.37e-36
RFLNA	12q24.31	0.641697	9.57e-36
HAND2	4q34.1	0.641667	9.66e-36
ANXA13	8q24.13	0.641482	1.03e-35
PIK3R5	17p13.1	0.640998	1.2e-35
SLIT2	4p15.31	0.640943	1.22e-35
TMEM176A	7q36.1	0.640857	1.25e-35
STOM	9q33.2	0.640745	1.3e-35
TNFAIP8L2	1q21.3	0.640505	1.4e-35
PLA2G4C	19q13.33	0.640374	1.46e-35
TNS1	2q35	0.640374	1.46e-35
SPON1	11p15.2	0.640356	1.47e-35
COL15A1	9q22.33	0.640057	1.62e-35
CHSY3	5q23.3	0.639973	1.66e-35
CD300LB	17q25.1	0.63962	1.86e-35
MYO1F	19p13.2	0.639195	2.14e-35
GUCA1A	6p21.1	0.63913	2.18e-35
ZEB1	10p11.22	0.639124	2.18e-35
NTN1	17p13.1	0.639069	2.22e-35
HSPA12B	20p13	0.638597	2.58e-35
DOCK11	Xq24	0.638293	2.85e-35
FHL1	Xq26.3	0.638122	3.01e-35
PRR16	5q23.1	0.638107	3.02e-35
NTM	11q25	0.638093	3.03e-35
KANK4	1p31.3	0.638005	3.12e-35
PTPRD	9p24.1-p23	0.637962	3.16e-35
PNMA8B	19q13.32	0.637785	3.35e-35
RGS2	1q31.2	0.637298	3.9e-35
CD300A	17q25.1	0.63725	3.96e-35
AMPH	7p14.1	0.63721	4.02e-35
RCN3	19q13.33	0.636814	4.55e-35
ANK2	4q25-q26	0.636638	4.81e-35
LOXL3	2p13.1	0.635885	6.1e-35
HK3	5q35.2	0.63578	6.31e-35
IRF8	16q24.1	0.635713	6.44e-35
EVI2B	17q11.2	0.635602	6.67e-35
DOK5	20q13.2	0.635128	7.75e-35
SLA	8q24.22	0.635002	8.06e-35
ABCC9	12p12.1	0.634554	9.28e-35
TCEAL7	Xq22.2	0.634487	9.48e-35
COMP	19p13.11	0.634363	9.85e-35
CD300LF	17q25.1	0.634323	9.98e-35
CLEC11A	19q13.33	0.634229	1.03e-34
ARHGAP20	11q22.3-q23.1	0.634062	1.08e-34
CLEC5A	7q34	0.63373	1.2e-34
CCN2	6q23.2	0.633703	1.21e-34
ITPRIP	10q25.1	0.633539	1.28e-34
MXRA7	17q25.1	0.633436	1.32e-34
CHRD	3q27.1	0.633261	1.39e-34
FBLN2	3p25.1	0.633117	1.45e-34
TMEM158	3p21.31	0.63215	1.97e-34
MRAS	3q22.3	0.631469	2.43e-34
GGTA1P	9q33.2	0.631355	2.52e-34
LHFPL6	13q13.3-q14.11	0.630722	3.06e-34
NTRK1	1q23.1	0.63048	3.3e-34
SELENOM	22q12.2	0.63021	3.59e-34
FAM124A	13q14.3	0.630186	3.62e-34
XIRP1	3p22.2	0.630158	3.65e-34
