# Supplementary material for: Prognostic Significance of ROR2 Expression in Patients with Urothelial Carcinoma
Source: Biomedicines. 2021 Aug 20;9(8):1054. doi: 10.3390/biomedicines9081054 (PMC8392262; doi:10.3390/biomedicines9081054)
Supplement: Supplementary file 1 [file biomedicines-09-01054-s001.zip › Table-S3. Top 500 Negatively Correlated Genes.xlsx]

## Sheet: Gene List
Table S3. The top 500 most significant differentially expressed genes that are negatively correlated with ROR2 expression in bladder cancer.
Correlated Gene	Cytoband	Spearman's Correlation	p-Value
FOXA1	14q21.1	-0.589837	3.95774e-29
FER1L4	20q11.22	-0.589149	4.75561e-29
DTX4	11q12.1	-0.563256	3.54297e-26
ATP8B1	18q21.31	-0.561793	5.06073e-26
RNF128	Xq22.3	-0.555272	2.42711e-25
AP1G2	14q11.2	-0.55438	2.99938e-25
PLEKHH1	14q24.1	-0.55051	7.46381e-25
SSH3	11q13.2	-0.547518	1.4978e-24
ARHGAP27	17q21.31	-0.545515	2.37857e-24
CCDC125	5q13.2	-0.543412	3.85262e-24
WDR90	16p13.3	-0.538986	1.05147e-23
TMC7	16p12.3	-0.537544	1.45345e-23
PATZ1	22q12.2	-0.537063	1.61897e-23
SRCIN1	17q12	-0.535768	2.1616e-23
PHLPP1	18q21.33	-0.534999	2.56511e-23
TMEM51-AS1	1p36.21	-0.533675	3.43972e-23
AGR2	7p21.1	-0.531643	5.38427e-23
GNL3	3p21.1	-0.531291	5.81626e-23
PPARG	3p25.2	-0.528688	1.02731e-22
SLC22A5	5q31.1	-0.527113	1.44608e-22
SLC44A3	1p21.3	-0.523925	2.87279e-22
SAMD10	20q13.33	-0.521371	4.95218e-22
SLC25A10	17q25.3	-0.519521	7.3273e-22
ICA1	7p21.3	-0.518332	9.41243e-22
VSIG2	11q24.2	-0.516802	1.2974e-21
TBX3	12q24.21	-0.516561	1.36435e-21
NELFA	4p16.3	-0.516527	1.37415e-21
HPGD	4q34.1	-0.516417	1.40628e-21
SLITRK6	13q31.1	-0.514879	1.93738e-21
ZNF443	19p13.2	-0.513535	2.56022e-21
PCGF3	4p16.3	-0.513089	2.80789e-21
TRAK1	3p22.1	-0.512281	3.31703e-21
TNFRSF21	6p12.3	-0.511762	3.6913e-21
BCKDHB	6q14.1	-0.511112	4.2194e-21
NR2F6	19p13.11	-0.51061	4.67712e-21
PPFIBP2	11p15.4	-0.510339	4.94383e-21
LINC00930	15q26.1	-0.509433	5.94945e-21
TCAIM	3p21.31	-0.507679	8.50425e-21
THRB	3p24.2	-0.507443	8.92109e-21
SLC14A1	18q12.3	-0.505611	1.29202e-20
FOXQ1	6p25.3	-0.505224	1.3969e-20
RBBP8NL	20q13.33	-0.505087	1.4359e-20
TMEM94	17q25.1	-0.505008	1.459e-20
CHMP4C	8q21.13	-0.504718	1.54667e-20
PLEKHA6	1q32.1	-0.504189	1.72003e-20
RAB25	1q22	-0.503964	1.79957e-20
ELOVL6	4q25	-0.503207	2.094e-20
TMC4	19q13.42	-0.502659	2.3363e-20
TBC1D3	17q12	-0.50234	2.48979e-20
ZNF440	19p13.2	-0.502054	2.63635e-20
PLXNB1	3p21.31	-0.501895	2.72105e-20
CRB3	19p13.3	-0.501473	2.95948e-20
PICK1	22q13.1	-0.50143	2.98464e-20
OXSM	3p24.2	-0.500891	3.32209e-20
HMGCS2	1p12	-0.500015	3.9526e-20
CCSER1	4q22.1	-0.499973	3.98523e-20
RAB15	14q23.3	-0.499778	4.14213e-20
ERBB3	12q13.2	-0.498945	4.88331e-20
MAP7	6q23.3	-0.496712	7.57395e-20
THEM6	8q24.3	-0.495437	9.71551e-20
FAM174B	15q26.1	-0.493694	1.36359e-19
GGT6	17p13.2	-0.492834	1.61056e-19
CHKB-CPT1B	22q13.33	-0.492717	1.64752e-19
IP6K2	3p21.31	-0.492432	1.74078e-19
LPAR2	19p13.11	-0.491923	1.9204e-19
JMJD7-PLA2G4B	15q15.1	-0.491654	2.02239e-19
LRFN2	6p21.2-p21.1	-0.4898	2.8876e-19
KIAA1522	1p35.1	-0.48895	3.39717e-19
KLHL31	6p12.1	-0.488939	3.40408e-19
LNX1	4q12	-0.488391	3.77903e-19
CAPS	19p13.3	-0.488006	4.06613e-19
ZFP62	5q35.3	-0.487698	4.31194e-19
EPN3	17q21.33	-0.487009	4.9145e-19
TOX3	16q12.1	-0.486866	5.05023e-19
HID1	17q25.1	-0.486748	5.16363e-19
NADSYN1	11q13.4	-0.486478	5.43534e-19
DNAJA4	15q25.1	-0.486341	5.57763e-19
AGAP11	10q23.2	-0.485933	6.02579e-19
OVOL1	11q13.1	-0.485898	6.06492e-19
MARVELD2	5q13.2	-0.485423	6.6344e-19
RELCH	18q21.33	-0.483965	8.72994e-19
ZBTB7C	18q21.1	-0.483909	8.82298e-19
KDF1	1p36.11	-0.483873	8.88298e-19
BTBD16	10q26.13	-0.483857	8.9092e-19
CRACR2B	11p15.5	-0.483818	8.97373e-19
IKZF2	2q34	-0.483241	1.00002e-18
ACP6	1q21.2	-0.483129	1.02131e-18
SLC45A3	1q32.1	-0.482869	1.07226e-18
TSPAN12	7q31.31	-0.482321	1.18782e-18
ELF3	1q32.1	-0.481411	1.4076e-18
CFAP44	3q13.2	-0.481317	1.43256e-18
ANKRA2	5q13.2	-0.48099	1.52222e-18
BICDL2	16p13.3	-0.480872	1.55599e-18
ARHGAP27P1	17q24.1	-0.480242	1.74921e-18
SPIRE2	16q24.3	-0.479985	1.83454e-18
CYP4F12	19p13.12	-0.479177	2.13083e-18
CNKSR1	1p36.11	-0.478552	2.39128e-18
ASCC2	22q12.2	-0.478356	2.4794e-18
S100P	4p16.1	-0.477929	2.68264e-18
OFD1	Xp22.2	-0.477537	2.88287e-18
SYTL1	1p36.11	-0.477306	3.00828e-18
ACOXL	2q13	-0.477226	3.05281e-18
GATA3	10p14	-0.476331	3.59752e-18
GOLT1A	1q32.1	-0.47607	3.7734e-18
NFXL1	4p12	-0.475583	4.12493e-18
RGL3	19p13.2	-0.475123	4.48631e-18
CD2AP	6p12.3	-0.474819	4.74246e-18
ID1	20q11.21	-0.473292	6.25952e-18
OVGP1	1p13.2	-0.473165	6.40617e-18
GOLGA6L9	15q25.2	-0.47283	6.80707e-18
RGL2	6p21.32	-0.472714	6.95056e-18
KLF5	13q22.1	-0.472616	7.07566e-18
TMEM184A	7p22.3	-0.472049	7.83925e-18
ACAA1	3p22.2	-0.471964	7.96005e-18
ZNF823	19p13.2	-0.471701	8.34817e-18
VEGFA	6p21.1	-0.470903	9.63868e-18
ZSCAN16	6p22.1	-0.470851	9.72979e-18
NPAS2	2q11.2	-0.470304	1.07341e-17
PLEKHA7	11p15.2-p15.1	-0.469906	1.15298e-17
CCNT2	2q21.3	-0.469097	1.33263e-17
CXXC1	18q21.1	-0.468839	1.39552e-17
DECR1	8q21.3	-0.46865	1.4436e-17
ERI2	16p12.3	-0.468374	1.51658e-17
HECTD2-AS1	10q23.32	-0.468341	1.52544e-17
ACSM6	10q23.33	-0.468078	1.59881e-17
SFI1	22q12.2	-0.467135	1.89096e-17
ZNF552	19q13.43	-0.466745	2.02646e-17
AADAT	4q33	-0.466649	2.06127e-17
TM7SF2	11q13.1	-0.466267	2.20595e-17
ULK3	15q24.1	-0.466219	2.22485e-17
NSUN6	10p12.31	-0.465675	2.44967e-17
PIK3C2B	1q32.1	-0.464835	2.84178e-17
BCAT2	19q13.33	-0.464079	3.24637e-17
MGST2	4q31.1	-0.464055	3.26014e-17
PHGR1	15q15.1	-0.463479	3.60761e-17
PAN2	12q13.3	-0.463272	3.74133e-17
PLEKHG6	12p13.31	-0.463213	3.78042e-17
AP1M2	19p13.2	-0.462944	3.96264e-17
ZNF692	1q44	-0.462703	4.13365e-17
TSGA10	2q11.2	-0.46241	4.35153e-17
TSPAN6	Xq22.1	-0.462389	4.36707e-17
SLTM	15q22.1	-0.462329	4.41364e-17
AP1AR	4q25	-0.46224	4.48277e-17
TSEN2	3p25.2	-0.462175	4.53385e-17
LIMD1	3p21.31	-0.461948	4.71755e-17
RAB11A	15q22.31	-0.461876	4.77719e-17
COMT	22q11.21	-0.460888	5.67542e-17
SRC	20q11.23	-0.460558	6.01134e-17
FAM162A	3q21.1	-0.460337	6.24675e-17
ESRP2	16q22.1	-0.460331	6.25309e-17
C1ORF159	1p36.33	-0.460221	6.37393e-17
AKAP8	19p13.12	-0.459966	6.66222e-17
TNK1	17p13.1	-0.459639	7.05193e-17
EXOC7	17q25.1	-0.459638	7.05341e-17
CFAP53	18q21.1	-0.459368	7.39134e-17
PRR15	7p14.3	-0.458692	8.30796e-17
ALAS1	3p21.2	-0.458566	8.49138e-17
CLUH	17p13.3	-0.458535	8.53631e-17
AATBC	21q22.3	-0.458171	9.09044e-17
KSR2	12q24.22-q24.23	-0.458005	9.35438e-17
TEKT5	16p13.13	-0.457994	9.3734e-17
HEXIM1	17q21.31	-0.457957	9.43276e-17
ADCY10P1	6p21.1	-0.457901	9.52429e-17
HCN3	1q22	-0.457846	9.61592e-17
SLC35E2B	1p36.33	-0.457248	1.06589e-16
GRM3	7q21.11-q21.12	-0.456838	1.14367e-16
GATA3-AS1	10p14	-0.456794	1.15246e-16
CCNL2	1p36.33	-0.456542	1.20329e-16
MBTD1	17q21.33	-0.456304	1.25347e-16
SEMA3F	3p21.31	-0.456031	1.31355e-16
POF1B	Xq21.1	-0.455677	1.39573e-16
MAP4K3	2p22.1	-0.455428	1.45653e-16
TRERF1	6p21.1	-0.455412	1.46057e-16
SCNN1G	16p12.2	-0.455309	1.48656e-16
CYP4F2	19p13.12	-0.455201	1.51422e-16
FAM219B	15q24.1-q24.2	-0.455113	1.53703e-16
CD46	1q32.2	-0.454726	1.64213e-16
PLA2G12A	4q25	-0.454261	1.77752e-16
SH3YL1	2p25.3	-0.454043	1.8449e-16
CAPN14	2p23.1	-0.453808	1.92028e-16
GALE	1p36.11	-0.453664	1.96764e-16
COQ7	16p12.3	-0.453636	1.97711e-16
CYB5A	18q22.3	-0.453335	2.08082e-16
HAPLN1	5q14.3	-0.453095	2.16771e-16
TMEM63A	1q42.12	-0.453032	2.19071e-16
CBR4	4q32.3	-0.453032	2.19071e-16
FOXH1	8q24.3	-0.452751	2.29798e-16
BCAS1	20q13.2	-0.452248	2.5022e-16
ZNF799	19p13.2	-0.451986	2.61579e-16
MST1P2	1p36.13	-0.45198	2.61825e-16
LYPLA1	8q11.23	-0.451748	2.72312e-16
TRAF4	17q11.2	-0.450906	3.13878e-16
P4HTM	3p21.31|3p21.3	-0.450129	3.57756e-16
MFAP3L	4q33	-0.449979	3.66888e-16
EXOC1	4q12	-0.449821	3.76772e-16
NFYA	6p21.1	-0.449663	3.86888e-16
ZNF436-AS1	1p36.12	-0.449527	3.95822e-16
DNM1P35	15q24.2	-0.448857	4.42862e-16
LYPD6	2q23.2	-0.448433	4.75368e-16
HSD17B2	16q23.3	-0.448348	4.8222e-16
FLJ23867	1q25.2	-0.447455	5.59722e-16
MYO6	6q14.1	-0.447229	5.81177e-16
DANCR	4q12	-0.447116	5.92251e-16
FANCL	2p16.1	-0.446587	6.46707e-16
BHLHE41	12p12.1	-0.446074	7.04167e-16
FAAH	1p33	-0.445247	8.0761e-16
HSD17B4	5q23.1	-0.444951	8.48078e-16
ZNF253	19p13.11	-0.444697	8.84496e-16
MECOM	3q26.2	-0.44434	9.3814e-16
CC2D1A	19p13.12	-0.44428	9.47378e-16
ZNF513	2p23.3	-0.44407	9.80884e-16
KRTAP5-10	11q13.4	-0.44403	9.87255e-16
ZNF480	19q13.41	-0.443962	9.98465e-16
TBC1D3B	17q12	-0.443679	1.04613e-15
FBP1	9q22.32	-0.443184	1.1347e-15
ZNF620	3p22.1	-0.442964	1.1765e-15
STAP2	19p13.3	-0.441394	1.5216e-15
C2ORF15	2q11.2	-0.441372	1.52713e-15
TNFAIP2	14q32.32	-0.440678	1.70999e-15
PTK6	20q13.33	-0.440631	1.72319e-15
C10ORF95	10q24.32	-0.44028	1.82449e-15
CYP3A5	7q22.1	-0.439963	1.92123e-15
FAM3D	3p14.2	-0.439845	1.95838e-15
ARHGEF10L	1p36.13	-0.439744	1.99075e-15
BMP3	4q21.21	-0.439707	2.00288e-15
ARVCF	22q11.21	-0.439638	2.02531e-15
ARL6IP1	16p12.3	-0.439087	2.21478e-15
KAT2A	17q21.2	-0.43905	2.22811e-15
ORMDL3	17q21.1	-0.438861	2.2975e-15
POU5F1B	8q24.21	-0.438431	2.46308e-15
ENGASE	17q25.3	-0.438149	2.5781e-15
RAI1	17p11.2	-0.438099	2.59882e-15
SIM2	21q22.13	-0.438051	2.6191e-15
LLGL2	17q25.1	-0.437723	2.7616e-15
DHRS2	14q11.2	-0.437464	2.87928e-15
SPAG4	20q11.22	-0.437066	3.06998e-15
KIAA1107	1p22.1	-0.436926	3.1403e-15
HOXB3	17q21.32	-0.436824	3.19218e-15
CAMSAP3	19p13.2	-0.436532	3.34591e-15
MZF1	19q13.43	-0.43629	3.47834e-15
ZNF74	22q11.21	-0.436094	3.58968e-15
ATXN7L2	1p13.3	-0.435928	3.68667e-15
UGT1A1	2q37.1	-0.435894	3.70681e-15
PLCE1	10q23.33	-0.43567	3.84253e-15
ATAT1	6p21.33	-0.435506	3.94474e-15
HIP1R	12q24.31	-0.435436	3.98915e-15
NARF	17q25.3	-0.435332	4.05592e-15
TOB1	17q21.33	-0.434546	4.59931e-15
KRTAP5-9	11q13.4	-0.434131	4.91453e-15
ADIRF	10q23.2	-0.434081	4.95364e-15
C5ORF63	5q23.2	-0.433895	5.10274e-15
EPHB6	7q34	-0.433725	5.24308e-15
RUNDC1	17q21.31	-0.433543	5.39688e-15
KLHDC7A	1p36.13	-0.433239	5.66445e-15
PLEKHM1P1	17q24.1	-0.432831	6.04419e-15
ANKRD20A9P	13q11	-0.432735	6.13719e-15
ABHD11	7q11.23	-0.432428	6.44345e-15
BHMT	5q14.1	-0.432384	6.48841e-15
RAPGEFL1	17q21.1	-0.432203	6.67679e-15
MAGIX	Xp11.23	-0.432133	6.75167e-15
UGT2B28	4q13.2	-0.431914	6.99002e-15
MMEL1	1p36.32	-0.431596	7.35068e-15
MCCC2	5q13.2	-0.431479	7.48838e-15
MST1	3p21.31	-0.431213	7.8094e-15
MTMR4	17q22	-0.43083	8.29694e-15
TMEM134	11q13.2	-0.430597	8.60653e-15
RHBG	1q22	-0.430294	9.02835e-15
SS18L1	20q13.33	-0.429838	9.69956e-15
ZNF321P	19q13.41	-0.429818	9.72995e-15
RHPN1	8q24.3	-0.429659	9.9765e-15
PPIP5K1	15q15.3	-0.429559	1.01337e-14
GTF2IP1	7q11.23	-0.429351	1.04713e-14
TMEM154	4q31.3	-0.429321	1.05201e-14
CYP4F22	19p13.12	-0.42928	1.0589e-14
MAML3	4q31.1	-0.429266	1.06122e-14
OR10H1	19p13.12	-0.428931	1.11836e-14
TIA1	2p13.3	-0.42883	1.13623e-14
PGBD2	1q44	-0.428783	1.14475e-14
GOLGA8A	15q14	-0.428448	1.20633e-14
PRDX2	19p13.13	-0.428283	1.23792e-14
ARFGEF3	6q23.3-q24.1	-0.428268	1.2407e-14
LPIN3	20q12	-0.427852	1.32417e-14
S100A5	1q21.3	-0.427779	1.33929e-14
HDAC1	1p35.2-p35.1	-0.427641	1.36863e-14
LUC7L3	17q21.33	-0.427448	1.41047e-14
PIGL	17p11.2	-0.427048	1.50119e-14
TMEM51	1p36.21	-0.427002	1.51205e-14
KIFC2	8q24.3	-0.427	1.51238e-14
SH2D4A	8p21.3	-0.426934	1.52804e-14
ZSCAN9	6p22.1	-0.426429	1.65306e-14
HS3ST5	6q21-q22.1	-0.425977	1.77321e-14
HES1	3q29	-0.425164	2.01159e-14
TEX45	19p13.2	-0.425133	2.02123e-14
DIP2A	21q22.3	-0.424996	2.06459e-14
CYP4B1	1p33	-0.424499	2.22933e-14
CCNG2	4q21.1	-0.424305	2.29711e-14
TCERG1	5q32	-0.424227	2.32502e-14
HS6ST3	13q32.1	-0.423749	2.50302e-14
ILF3	19p13.2	-0.423508	2.5978e-14
DENND2D	1p13.3-p13.2	-0.423445	2.62291e-14
FAM13A	4q22.1	-0.42315	2.74463e-14
PLA2G6	22q13.1	-0.422786	2.90286e-14
NDUFA7	19p13.2	-0.422639	2.96901e-14
SCNN1B	16p12.2	-0.422446	3.05846e-14
PCP2	19p13.2	-0.421871	3.34038e-14
NSUN5P2	7q11.23	-0.421534	3.5172e-14
UVSSA	4p16.3	-0.421502	3.5344e-14
ZNF195	11p15.4	-0.421486	3.54319e-14
DEGS2	14q32.2	-0.421455	3.56001e-14
SLC5A7	2q12.3	-0.42136	3.6119e-14
ZNF165	6p22.1	-0.421353	3.61564e-14
PCYT2	17q25.3	-0.421244	3.6765e-14
UBN2	7q34	-0.421131	3.74033e-14
ZNF3	7q22.1	-0.421027	3.80072e-14
PLIN5	19p13.3	-0.420672	4.01228e-14
C6ORF136	6p21.33	-0.420658	4.02082e-14
ACVR2A	2q22.3-q23.1	-0.420625	4.04102e-14
SEMA6A	5q23.1	-0.420563	4.07942e-14
EVPLL	17p11.2	-0.420554	4.08476e-14
SPRED2	2p14	-0.420511	4.11179e-14
SH3GLB2	9q34.11	-0.42026	4.272e-14
SVIP	11p14.3	-0.420092	4.3827e-14
WDR6	3p21.31	-0.419706	4.64843e-14
ZNF436	1p36.12	-0.418837	5.3034e-14
ZNF100	19p12	-0.418598	5.49962e-14
SPINK1	5q32	-0.418534	5.55286e-14
YOD1	1q32.1	-0.41849	5.59018e-14
HOMEZ	14q11.2	-0.418438	5.63423e-14
WNT7B	22q13.31	-0.418413	5.65559e-14
ZNF266	19p13.2	-0.418363	5.69894e-14
ADGRF1	6p12.3|6	-0.418264	5.78458e-14
PLEKHH3	17q21.2	-0.417924	6.08997e-14
CACNA1D	3p21.1	-0.417407	6.58485e-14
ACIN1	14q11.2	-0.417354	6.63709e-14
SHROOM1	5q31.1	-0.417328	6.66355e-14
REG4	1p12	-0.417207	6.78658e-14
FNBP1L	1p22.1	-0.417123	6.87279e-14
DQX1	2p13.1	-0.417004	6.99739e-14
SMARCE1	17q21.2	-0.416891	7.11761e-14
AHR	7p21.1	-0.41664	7.39214e-14
LEAP2	5q31.1	-0.416492	7.55856e-14
POU5F1	6p21.33	-0.416419	7.64177e-14
LRATD2	8q24.21	-0.416382	7.68444e-14
DNM2	19p13.2	-0.416342	7.73057e-14
PPP1R9A	7q21.3	-0.416265	7.82092e-14
CDH26	20q13.33	-0.416218	7.87606e-14
NEDD4L	18q21.31	-0.416194	7.9046e-14
FAM221A	7p15.3	-0.416117	7.99693e-14
WFDC13	20q13.12	-0.415948	8.2021e-14
ILDR1	3q13.33	-0.415782	8.409e-14
CASP9	1p36.21	-0.415606	8.63383e-14
SNTG1	8q11.21	-0.415381	8.93025e-14
COPG2	7q32.2	-0.415318	9.01522e-14
PCMTD2	20q13.33	-0.41515	9.24498e-14
RPAIN	17p13.2	-0.415094	9.32348e-14
PTPRR	12q15	-0.415	9.45489e-14
COL9A1	6q13	-0.414643	9.97339e-14
ACER2	9p22.1	-0.414443	1.02772e-13
SAMD12	8q24.11-q24.12	-0.413794	1.13214e-13
ST3GAL4	11q24.2	-0.413767	1.13685e-13
S100A6	1q21.3	-0.413596	1.16607e-13
LINC02210	17q21.31	-0.413496	1.18357e-13
CATSPER2	15q15.3	-0.413055	1.26404e-13
MAOA	Xp11.3	-0.412806	1.3117e-13
ZNF682	19p12	-0.412695	1.33344e-13
CYP4F8	19p13.12	-0.412351	1.40336e-13
STRC	15q15.3	-0.411949	1.48948e-13
ACSL5	10q25.2	-0.411886	1.50356e-13
ANXA10	4q32.3	-0.411759	1.53213e-13
GRAMD1C	3q13.31	-0.411723	1.54017e-13
POLI	18q21.2	-0.411716	1.54176e-13
METAP1	4q23	-0.41169	1.5479e-13
PNRC2	1p36.11	-0.4115	1.59198e-13
TMCO6	5q31.3	-0.410747	1.77923e-13
ZNF711	Xq21.1	-0.410541	1.83424e-13
AOC2	17q21.31	-0.410237	1.91832e-13
PRKCZ	1p36.33	-0.410068	1.96671e-13
ERN2	16p12.2	-0.409961	1.99793e-13
SH2B1	16p11.2	-0.409958	1.9988e-13
KIAA0895L	16q22.1	-0.409879	2.02208e-13
DDX17	22q13.1	-0.409279	2.20863e-13
LYPD6B	2q23.2	-0.409217	2.22883e-13
CYP2J2	1p32.1	-0.409214	2.2299e-13
SLC26A1	4p16.3	-0.408866	2.34664e-13
ESRP1	8q22.1	-0.408569	2.45104e-13
PTK2	8q24.3	-0.408325	2.54035e-13
GCLC	6p12.1	-0.408244	2.57064e-13
ARHGAP32	11q24.3	-0.407981	2.67143e-13
ISOC1	5q23.3	-0.407817	2.73655e-13
FBXO41	2p13.2	-0.40781	2.73933e-13
SAMD13	1p31.1	-0.407801	2.74285e-13
MIEN1	17q12	-0.40776	2.75948e-13
GGA1	22q13.1	-0.407322	2.94145e-13
EVPL	17q25.1	-0.407108	3.03495e-13
GAREM1	18q12.1	-0.406705	3.21863e-13
RAB40C	16p13.3	-0.406001	3.56524e-13
IDH1	2q34	-0.405843	3.64817e-13
ZNF20	19p13.2	-0.405502	3.83353e-13
QARS	3p21.31	-0.405375	3.90466e-13
GRHL3	1p36.11	-0.405229	3.98814e-13
SRPK1	6p21.31	-0.404933	4.1631e-13
EPB41L1	20q11.23	-0.404914	4.17427e-13
SCAP	3p21.31	-0.404832	4.22433e-13
ZNF664	12q24.31	-0.40467	4.32449e-13
ATG4D	19p13.2	-0.404597	4.37013e-13
PTCD3	2p11.2	-0.404532	4.41158e-13
TRIM33	1p13.2	-0.404276	4.57778e-13
ACY1	3p21.2	-0.404095	4.69896e-13
CASKIN1	16p13.3	-0.403922	4.81795e-13
SRMS	20q13.33	-0.403912	4.82463e-13
DNAL4	22q13.1	-0.403853	4.86596e-13
CDK3	17q25.1	-0.40384	4.87539e-13
NKTR	3p22.1	-0.403803	4.90116e-13
LRBA	4q31.3	-0.403656	5.00593e-13
TRPT1	11q13.1	-0.403577	5.06368e-13
OXGR1	13q32.1	-0.403541	5.08971e-13
IVD	15q15.1	-0.403527	5.09994e-13
UQCC1	20q11.22	-0.403398	5.19568e-13
ZNF254	19p12	-0.403382	5.20781e-13
TSPAN14	10q23.1	-0.403215	5.33423e-13
NDUFB2-AS1	7q34	-0.403133	5.3982e-13
PRPF40B	12q13.12	-0.402929	5.55901e-13
CAPN5	11q13.5	-0.402788	5.67258e-13
ZNF558	19p13.2	-0.402718	5.73021e-13
TBC1D3H	17q12	-0.402652	5.78457e-13
HADH	4q25	-0.4025	5.91166e-13
PAXIP1-AS1	7q36.2	-0.402026	6.32839e-13
SRSF6	20q13.11	-0.401847	6.49309e-13
CREB3L4	1q21.3	-0.40177	6.56433e-13
PABPC1	8q22.3	-0.401563	6.76211e-13
PLCD3	17q21.31	-0.401472	6.85091e-13
FAM3B	21q22.3	-0.401429	6.89277e-13
POLR1C	6p21.1	-0.401361	6.96018e-13
SLC44A4	6p21.33	-0.401303	7.018e-13
CAPN9	1q42.2	-0.401256	7.06607e-13
SRRT	7q22.1	-0.401109	7.21574e-13
PSCA	8q24.3	-0.400995	7.33408e-13
PCBD1	10q22.1	-0.400756	7.58949e-13
DLG3	Xq13.1	-0.400625	7.73267e-13
PRPF39	14q21.2	-0.400592	7.76849e-13
ETNK1	12p12.1	-0.400403	7.98053e-13
TRMU	22q13.31	-0.400369	8.02012e-13
PPP1R16A	8q24.3	-0.400177	8.24266e-13
TTC19	17p12	-0.40013	8.29718e-13
UQCR10	22q12.2	-0.400008	8.44281e-13
ZNF91	19p12	-0.399958	8.5031e-13
GSDMB	17q21.1	-0.399797	8.70025e-13
MST1L	1p36.13	-0.399627	8.91329e-13
GRHL1	2p25.1	-0.399404	9.20135e-13
KHDC4	1q22	-0.399397	9.21043e-13
NFATC2IP	16p11.2	-0.399057	9.66499e-13
FUT9	6q16.1	-0.399034	9.6975e-13
PLA2G2F	1p36.12	-0.398941	9.82627e-13
FA2H	16q23.1	-0.398937	9.83143e-13
DGCR8	22q11.21	-0.398744	1.01042e-12
EPOP	17q12	-0.398717	1.01434e-12
TUG1	22q12.2	-0.398655	1.0233e-12
ARV1	1q42.2	-0.39865	1.02397e-12
C17ORF100	17p13.1	-0.398449	1.05353e-12
POLRMT	19p13.3	-0.39843	1.05639e-12
FLJ42627	16p13.3	-0.398186	1.0935e-12
VIPR1	3p22.1	-0.397923	1.13505e-12
TOP3B	22q11.22	-0.397679	1.17493e-12
NIPSNAP1	22q12.2	-0.397644	1.18063e-12
CYP4F35P	18p11.21	-0.397596	1.18873e-12
PDIK1L	1p36.11	-0.397532	1.19953e-12
CACNB3	12q13.12	-0.397462	1.21134e-12
FBRS	16p11.2	-0.397214	1.2545e-12
KRT7	12q13.13	-0.396817	1.32689e-12
RADX	Xq22.3	-0.396645	1.35927e-12
EME2	16p13.3	-0.396604	1.36718e-12
WASH7P	1p36.33	-0.396339	1.41914e-12
HOOK2	19p13.13	-0.395785	1.53402e-12
FGFR3	4p16.3	-0.395762	1.53911e-12
RAP1GAP	1p36.12	-0.395761	1.53921e-12
LOC90246	3q21.3	-0.395758	1.5398e-12
NBR2	17q21.31	-0.395736	1.54466e-12
TRMT2A	22q11.21	-0.39569	1.55459e-12
VPS37B	12q24.31	-0.395426	1.61329e-12
TMEM45B	11q24.3	-0.395404	1.61832e-12
SH3BP1	22q13.1	-0.395303	1.64148e-12
ZBTB7B	1q21.3	-0.394994	1.71401e-12
RTL10	22q11.21	-0.394844	1.75036e-12
ZNF223	19q13.31	-0.394762	1.77054e-12
EPS8L3	1p13.3	-0.394501	1.83642e-12
PIGF	2p21	-0.394188	1.91839e-12
N6AMT1	21q21.3	-0.394092	1.94447e-12
ZNF506	19p13.11	-0.393953	1.98251e-12
ZNF737	19p12	-0.393744	2.0412e-12
KRTAP5-8	11q13.4	-0.393391	2.14405e-12
TTLL3	3p25.3	-0.392721	2.35359e-12
PABPC1L	20q13.12	-0.392717	2.35481e-12
CHADL	22q13.2	-0.39268	2.36695e-12
TRMT10A	4q23	-0.392628	2.38419e-12
SRRM1	1p36.11	-0.392608	2.3908e-12
TOP2B	3p24.2	-0.392561	2.40637e-12
TTC28-AS1	22q12.1	-0.392409	2.45778e-12
FAM122B	Xq26.3	-0.39219	2.5334e-12
RNF207	1p36.31	-0.39218	2.53714e-12
MAPK8IP3	16p13.3	-0.391998	2.60193e-12
