# Supplementary material for: Prognostic Significance of ROR2 Expression in Patients with Urothelial Carcinoma
Source: Biomedicines. 2021 Aug 20;9(8):1054. doi: 10.3390/biomedicines9081054 (PMC8392262; doi:10.3390/biomedicines9081054)
Supplement: Supplementary file 1 [file biomedicines-09-01054-s001.zip › Table-S4. GO Enrichments of Positively associated Genes.xlsx]

## Sheet: Gene Enrichements
Table S4. GO enrichments of positively associated genes
GO biological process complete	Fold Enrichment	P-value
negative regulation of neutrophil migration (GO:1902623)	41.36	1.99e-05
negative regulation of granulocyte chemotaxis (GO:0071623)	41.36	0.000248
negative regulation of neutrophil chemotaxis (GO:0090024)	41.36	0.000248
complement-mediated synapse pruning (GO:0150062)	31.02	0.000427
negative regulation of dendritic cell differentiation (GO:2001199)	20.68	0.000988
regulation of T cell costimulation (GO:2000523)	20.68	0.000988
negative regulation of monocyte chemotaxis (GO:0090027)	20.68	0.000988
corticospinal tract morphogenesis (GO:0021957)	20.68	0.000988
complement receptor mediated signaling pathway (GO:0002430)	19.09	3.51e-06
synapse pruning (GO:0098883)	18.8	2.53e-05
integrin activation (GO:0033622)	18.38	0.000185
positive regulation of T-helper 2 cell differentiation (GO:0045630)	17.72	0.00139
intramembranous ossification (GO:0001957)	17.72	0.00139
negative regulation of dendritic cell apoptotic process (GO:2000669)	17.72	0.00139
direct ossification (GO:0036072)	17.72	0.00139
negative regulation of metallopeptidase activity (GO:1905049)	17.72	0.00139
mesenchymal-epithelial cell signaling (GO:0060638)	17.72	0.00139
cell junction disassembly (GO:0150146)	17.23	3.52e-05
negative regulation of extracellular matrix organization (GO:1903054)	15.04	0.000341
regulation of neutrophil activation (GO:1902563)	15.04	0.000341
regulation of dendritic cell differentiation (GO:2001198)	13.79	0.000446
detection of molecule of bacterial origin (GO:0032490)	13.79	0.000446
negative regulation of B cell proliferation (GO:0030889)	13.79	1.58e-05
regulation of membrane invagination (GO:1905153)	12.92	0.000107
regulation of extracellular matrix disassembly (GO:0010715)	12.92	0.000107
positive regulation of macrophage chemotaxis (GO:0010759)	12.16	0.000136
regulation of metallopeptidase activity (GO:1905048)	11.82	0.000722
T cell chemotaxis (GO:0010818)	11.82	0.000722
chondroitin sulfate catabolic process (GO:0030207)	11.82	0.000722
microglial cell activation (GO:0001774)	11.63	3.79e-07
chondroitin sulfate biosynthetic process (GO:0030206)	11.58	7.91e-06
negative regulation of leukocyte chemotaxis (GO:0002689)	11.49	0.00017
regulation of phagocytosis, engulfment (GO:0060099)	11.03	0.000898
collagen-activated signaling pathway (GO:0038065)	11.03	0.000898
negative regulation of chondrocyte differentiation (GO:0032331)	10.79	5.03e-05
amyloid-beta clearance (GO:0097242)	10.79	5.03e-05
regulation of neutrophil chemotaxis (GO:0090022)	10.67	2.95e-06
collagen fibril organization (GO:0030199)	10.44	3.45e-17
negative regulation of cartilage development (GO:0061037)	9.98	1.81e-05
positive regulation of macrophage migration (GO:1905523)	9.93	7.49e-05
respiratory burst (GO:0045730)	9.85	0.000314
regulation of antigen processing and presentation (GO:0002577)	9.85	0.000314
negative regulation of interleukin-12 production (GO:0032695)	9.73	0.00134
regulation of glial cell migration (GO:1903975)	9.73	0.00134
chondroitin sulfate proteoglycan biosynthetic process (GO:0050650)	9.65	2.18e-05
regulation of granulocyte chemotaxis (GO:0071622)	9.48	1.15e-07
astrocyte activation (GO:0048143)	9.19	0.0016
regulation of microglial cell activation (GO:1903978)	9.19	0.0016
positive regulation of phagocytosis (GO:0050766)	9.05	3.58e-09
negative regulation of phagocytosis (GO:0050765)	8.99	0.000451
regulation of neutrophil migration (GO:1902622)	8.86	2.67e-06
regulation of macrophage chemotaxis (GO:0010758)	8.86	0.000129
extracellular matrix assembly (GO:0085029)	8.77	3.72e-05
chondroitin sulfate metabolic process (GO:0030204)	8.71	1.08e-05
positive regulation of interleukin-4 production (GO:0032753)	8.62	0.000534
negative regulation of interleukin-6 production (GO:0032715)	8.46	3.73e-06
cell adhesion mediated by integrin (GO:0033627)	8.27	0.000629
chondrocyte development (GO:0002063)	8.27	0.000629
epiboly involved in wound healing (GO:0090505)	8.27	0.000629
wound healing, spreading of cells (GO:0044319)	8.27	0.000629
macrophage activation (GO:0042116)	8.27	3.79e-07
T cell migration (GO:0072678)	8.27	0.000179
regulation of chondrocyte differentiation (GO:0032330)	8.11	1.51e-06
regulation of phagocytosis (GO:0050764)	8.09	1.03e-10
regulation of macrophage migration (GO:1905521)	8.07	1.76e-05
epiboly (GO:0090504)	7.95	0.000735
chondroitin sulfate proteoglycan metabolic process (GO:0050654)	7.69	2.38e-05
negative regulation of leukocyte migration (GO:0002686)	7.69	2.38e-05
central nervous system projection neuron axonogenesis (GO:0021952)	7.66	0.000855
detection of biotic stimulus (GO:0009595)	7.62	8.18e-05
negative regulation of lymphocyte proliferation (GO:0050672)	7.38	1.12e-08
regulation of extracellular matrix organization (GO:1903053)	7.35	3.18e-05
heterotypic cell-cell adhesion (GO:0034113)	7.3	0.000326
negative regulation of interleukin-1 production (GO:0032692)	7.3	0.000326
negative regulation of B cell activation (GO:0050869)	7.3	0.000326
negative regulation of mononuclear cell proliferation (GO:0032945)	7.3	1.29e-08
negative regulation of leukocyte proliferation (GO:0070664)	7.27	4.41e-09
negative regulation of tumor necrosis factor production (GO:0032720)	7.26	3.65e-06
negative regulation of interferon-gamma production (GO:0032689)	7.24	0.000109
osteoclast differentiation (GO:0030316)	7.24	0.000109
regulation of B cell differentiation (GO:0045577)	7.13	0.00114
regulation of monocyte chemotaxis (GO:0090025)	7.13	0.00114
protein localization to cell surface (GO:0034394)	7.13	0.00114
extracellular matrix organization (GO:0030198)	7.04	1.58e-32
cellular defense response (GO:0006968)	7.02	1.42e-05
extracellular structure organization (GO:0043062)	7.02	1.81e-32
negative regulation of tumor necrosis factor superfamily cytokine production (GO:1903556)	7.01	4.8e-06
external encapsulating structure organization (GO:0045229)	6.98	2.37e-32
positive regulation of epithelial to mesenchymal transition (GO:0010718)	6.89	4.79e-05
collagen metabolic process (GO:0032963)	6.78	6.25e-06
regulation of interleukin-4 production (GO:0032673)	6.67	0.00148
regulation of neuron projection regeneration (GO:0070570)	6.67	0.00148
MyD88-dependent toll-like receptor signaling pathway (GO:0002755)	6.67	0.00148
regulation of cartilage development (GO:0061035)	6.5	3.11e-06
autonomic nervous system development (GO:0048483)	6.16	0.000266
heterophilic cell-cell adhesion via plasma membrane cell adhesion molecules (GO:0007157)	6.03	0.000299
regulation of interleukin-10 production (GO:0032653)	6.02	0.000113
negative regulation of T cell proliferation (GO:0042130)	5.99	1.65e-05
regulation of macrophage activation (GO:0043030)	5.91	0.000127
smooth muscle contraction (GO:0006939)	5.91	0.000334
regulation of interleukin-6 production (GO:0032675)	5.86	3.89e-09
glycosaminoglycan biosynthetic process (GO:0006024)	5.79	5.04e-07
response to axon injury (GO:0048678)	5.79	0.000374
collagen catabolic process (GO:0030574)	5.77	0.000994
regulation of interleukin-1 production (GO:0032652)	5.68	6.25e-07
cell-substrate junction assembly (GO:0007044)	5.64	0.00111
apoptotic cell clearance (GO:0043277)	5.64	0.00111
regulation of collagen metabolic process (GO:0010712)	5.64	0.00111
negative regulation of T cell activation (GO:0050868)	5.61	1.15e-07
cell-matrix adhesion (GO:0007160)	5.58	4.96e-08
cell-substrate junction organization (GO:0150115)	5.51	0.00123
positive regulation of phospholipase C activity (GO:0010863)	5.51	0.00123
chondrocyte differentiation (GO:0002062)	5.47	8.24e-05
regulation of leukocyte chemotaxis (GO:0002688)	5.47	1.57e-07
negative regulation of leukocyte cell-cell adhesion (GO:1903038)	5.45	6.75e-08
negative regulation of lymphocyte activation (GO:0051250)	5.44	4.82e-09
aminoglycan biosynthetic process (GO:0006023)	5.41	1.05e-06
proteoglycan metabolic process (GO:0006029)	5.35	1.65e-05
glycosaminoglycan catabolic process (GO:0006027)	5.34	0.000239
regulation of phospholipase C activity (GO:1900274)	5.28	0.00151
negative regulation of leukocyte differentiation (GO:1902106)	5.27	3.31e-06
sulfur compound catabolic process (GO:0044273)	5.26	0.000628
regulation of B cell proliferation (GO:0030888)	5.25	0.000264
regulation of interleukin-1 beta production (GO:0032651)	5.23	2e-05
negative regulation of cellular response to growth factor stimulus (GO:0090288)	5.22	1.56e-06
roof of mouth development (GO:0060021)	5.17	2.21e-05
negative regulation of hemopoiesis (GO:1903707)	5.17	4.01e-06
regulation of phospholipase activity (GO:0010517)	5.17	0.000123
cell-substrate adhesion (GO:0031589)	5.14	9.15e-10
regulation of tumor necrosis factor superfamily cytokine production (GO:1903555)	5.1	6.97e-08
negative regulation of leukocyte activation (GO:0002695)	5.08	2.58e-09
integrin-mediated signaling pathway (GO:0007229)	5.06	1.14e-05
positive regulation of fibroblast proliferation (GO:0048146)	5.06	0.00183
cellular response to amino acid stimulus (GO:0071230)	5.01	0.000351
negative regulation of cell activation (GO:0050866)	4.96	7.52e-10
regulation of tumor necrosis factor production (GO:0032680)	4.95	2.36e-07
regulation of epithelial to mesenchymal transition (GO:0010717)	4.94	3.21e-05
regulation of osteoclast differentiation (GO:0045670)	4.94	0.000385
mucopolysaccharide metabolic process (GO:1903510)	4.93	6.4e-06
toll-like receptor signaling pathway (GO:0002224)	4.91	1.5e-05
proteoglycan biosynthetic process (GO:0030166)	4.91	0.000917
positive regulation of lymphocyte differentiation (GO:0045621)	4.87	1.64e-05
viral entry into host cell (GO:0046718)	4.87	1.64e-05
aminoglycan catabolic process (GO:0006026)	4.87	0.000422
positive regulation of potassium ion transport (GO:0043268)	4.87	0.000422
regulation of chemokine production (GO:0032642)	4.75	9.86e-05
positive regulation of tumor necrosis factor superfamily cytokine production (GO:1903557)	4.75	9.86e-05
positive regulation of potassium ion transmembrane transport (GO:1901381)	4.75	0.0011
regulation of smooth muscle cell migration (GO:0014910)	4.75	0.0011
positive regulation of phospholipase activity (GO:0010518)	4.75	0.0011
connective tissue development (GO:0061448)	4.71	4.25e-09
positive regulation of osteoblast differentiation (GO:0045669)	4.67	0.0012
regulation of interferon-gamma production (GO:0032649)	4.6	2.75e-05
positive regulation of interleukin-1 production (GO:0032732)	4.6	0.0013
regulation of morphogenesis of an epithelium (GO:1905330)	4.6	0.0013
negative regulation of BMP signaling pathway (GO:0030514)	4.6	0.0013
ossification (GO:0001503)	4.58	7.33e-11
positive regulation of leukocyte differentiation (GO:1902107)	4.57	6.68e-07
cartilage development (GO:0051216)	4.57	6.68e-07
positive regulation of hemopoiesis (GO:1903708)	4.57	6.68e-07
cellular response to acid chemical (GO:0071229)	4.53	0.000649
entry into host (GO:0044409)	4.51	3.25e-05
regulation of biomineral tissue development (GO:0070167)	4.45	0.000163
regulation of mononuclear cell migration (GO:0071675)	4.43	3.82e-05
positive regulation of tumor necrosis factor production (GO:0032760)	4.43	0.000352
nerve development (GO:0021675)	4.41	0.000764
regulation of bone mineralization (GO:0030500)	4.41	0.000764
osteoblast differentiation (GO:0001649)	4.41	1.93e-05
positive regulation of interleukin-6 production (GO:0032755)	4.38	0.000382
glycosaminoglycan metabolic process (GO:0030203)	4.35	2.5e-06
regulation of biomineralization (GO:0110149)	4.35	0.000191
regulation of potassium ion transmembrane transport (GO:1901379)	4.33	9.61e-05
movement in host environment (GO:0052126)	4.32	4.84e-05
negative regulation of immune effector process (GO:0002698)	4.3	2.44e-05
animal organ regeneration (GO:0031100)	4.3	0.000895
regulation of chemotaxis (GO:0050920)	4.28	2.15e-08
negative regulation of cell-cell adhesion (GO:0022408)	4.27	3.8e-07
regulation of leukocyte differentiation (GO:1902105)	4.25	3.58e-10
positive regulation of angiogenesis (GO:0045766)	4.24	3.41e-06
positive regulation of vasculature development (GO:1904018)	4.24	3.41e-06
epithelial cell migration (GO:0010631)	4.23	0.000482
tissue migration (GO:0090130)	4.22	0.000241
negative regulation of cytokine production (GO:0001818)	4.21	4.49e-10
actin-mediated cell contraction (GO:0070252)	4.18	0.00052
regulation of leukocyte migration (GO:0002685)	4.18	1.32e-07
actin filament-based movement (GO:0030048)	4.17	6.56e-05
regulation of osteoblast differentiation (GO:0045667)	4.14	7.06e-05
cellular response to molecule of bacterial origin (GO:0071219)	4.11	6.4e-07
platelet activation (GO:0030168)	4.11	1.93e-05
positive regulation of phosphatidylinositol 3-kinase signaling (GO:0014068)	4.09	0.000603
epithelium migration (GO:0090132)	4.09	0.000603
positive regulation of chemotaxis (GO:0050921)	4.08	2.08e-05
biomineralization (GO:0110148)	4.05	0.000648
biomineral tissue development (GO:0031214)	4.05	0.000648
positive regulation of ERK1 and ERK2 cascade (GO:0070374)	4.03	4.32e-07
negative regulation of transforming growth factor beta receptor signaling pathway (GO:0030512)	4.03	0.0013
positive regulation of leukocyte chemotaxis (GO:0002690)	4	0.000696
regulation of lymphocyte differentiation (GO:0045619)	3.99	3.57e-06
aminoglycan metabolic process (GO:0006022)	3.99	7.06e-06
lung development (GO:0030324)	3.99	7.06e-06
negative regulation of cell adhesion (GO:0007162)	3.97	5.6e-09
positive regulation of cell-substrate adhesion (GO:0010811)	3.94	0.000109
biological adhesion (GO:0022610)	3.93	9.52e-28
cell adhesion (GO:0007155)	3.91	2.68e-27
pattern recognition receptor signaling pathway (GO:0002221)	3.91	0.000116
respiratory tube development (GO:0030323)	3.89	9.31e-06
regulation of complement activation (GO:0030449)	3.89	0.000231
regulation of leukocyte proliferation (GO:0070663)	3.88	1.12e-07
cellular response to biotic stimulus (GO:0071216)	3.85	8.62e-07
negative regulation of transmembrane receptor protein serine/threonine kinase signaling pathway (GO:0090101)	3.84	7.19e-05
blood vessel development (GO:0001568)	3.81	1.46e-13
regulation of mononuclear cell proliferation (GO:0032944)	3.81	5.34e-07
regulation of lipase activity (GO:0060191)	3.8	0.000983
regulation of potassium ion transport (GO:0043266)	3.79	0.000283
blood vessel morphogenesis (GO:0048514)	3.78	3.01e-11
bone morphogenesis (GO:0060349)	3.76	0.00105
vasculature development (GO:0001944)	3.72	1.71e-13
negative regulation of cell migration (GO:0030336)	3.72	1.26e-07
negative regulation of cellular component movement (GO:0051271)	3.71	3.93e-08
angiogenesis (GO:0001525)	3.7	1.23e-08
ameboidal-type cell migration (GO:0001667)	3.7	1.69e-05
inflammatory response (GO:0006954)	3.67	9.41e-13
myeloid leukocyte activation (GO:0002274)	3.66	7.32e-15
respiratory system development (GO:0060541)	3.66	1.04e-05
regulation of lymphocyte proliferation (GO:0050670)	3.66	1.76e-06
cellular response to lipopolysaccharide (GO:0071222)	3.66	1.91e-05
regulation of BMP signaling pathway (GO:0030510)	3.65	0.00128
positive regulation of leukocyte migration (GO:0002687)	3.65	0.00021
myeloid cell activation involved in immune response (GO:0002275)	3.63	3.91e-13
regulation of phosphatidylinositol 3-kinase signaling (GO:0014066)	3.61	0.000416
regulation of ossification (GO:0030278)	3.6	0.000774
leukocyte degranulation (GO:0043299)	3.6	1.76e-12
regulation of angiogenesis (GO:0045765)	3.58	2.35e-07
positive regulation of endocytosis (GO:0045807)	3.58	0.00145
platelet degranulation (GO:0002576)	3.55	0.000471
regulation of humoral immune response (GO:0002920)	3.54	0.000269
regulation of vasculature development (GO:1901342)	3.53	3e-07
negative regulation of cell motility (GO:2000146)	3.52	3.18e-07
odontogenesis (GO:0042476)	3.5	0.00093
neutrophil activation involved in immune response (GO:0002283)	3.49	2.5e-11
negative regulation of immune system process (GO:0002683)	3.48	2.71e-13
myeloid leukocyte mediated immunity (GO:0002444)	3.45	1.09e-11
regulation of leukocyte cell-cell adhesion (GO:1903037)	3.45	8.65e-08
neutrophil degranulation (GO:0043312)	3.43	7.01e-11
regulation of cell-substrate adhesion (GO:0010810)	3.43	1.31e-05
neutrophil activation (GO:0042119)	3.43	4.23e-11
phagocytosis (GO:0006909)	3.43	9.71e-08
skeletal system development (GO:0001501)	3.42	1.3e-10
myeloid leukocyte differentiation (GO:0002573)	3.42	0.00111
regulation of myeloid leukocyte differentiation (GO:0002761)	3.42	0.00111
granulocyte activation (GO:0036230)	3.4	5.33e-11
bone development (GO:0060348)	3.37	8.15e-05
regulation of hemopoiesis (GO:1903706)	3.37	9.07e-09
regulation of T cell proliferation (GO:0042129)	3.37	0.000142
neutrophil mediated immunity (GO:0002446)	3.36	1.31e-10
positive regulation of cell motility (GO:2000147)	3.35	1.55e-11
response to molecule of bacterial origin (GO:0002237)	3.34	1.53e-07
regulated exocytosis (GO:0045055)	3.34	2.33e-14
positive regulation of locomotion (GO:0040017)	3.34	1.04e-11
supramolecular fiber organization (GO:0097435)	3.33	2.13e-12
Fc-gamma receptor signaling pathway (GO:0038094)	3.32	0.000797
regulation of cell migration (GO:0030334)	3.32	7.28e-18
response to wounding (GO:0009611)	3.27	5.28e-11
positive regulation of cell migration (GO:0030335)	3.27	1.54e-10
axon guidance (GO:0007411)	3.27	2.99e-06
positive regulation of cellular component movement (GO:0051272)	3.27	3.18e-11
regulation of ERK1 and ERK2 cascade (GO:0070372)	3.27	1.82e-06
cell activation involved in immune response (GO:0002263)	3.26	1.48e-12
neuron projection guidance (GO:0097485)	3.26	3.16e-06
regulation of cellular response to growth factor stimulus (GO:0090287)	3.26	1.92e-06
chemotaxis (GO:0006935)	3.26	6.21e-11
mesenchyme development (GO:0060485)	3.24	4.44e-05
taxis (GO:0042330)	3.24	7.3e-11
muscle contraction (GO:0006936)	3.23	1.64e-05
positive regulation of cell adhesion (GO:0045785)	3.23	8.02e-09
leukocyte chemotaxis (GO:0030595)	3.23	0.000992
leukocyte activation involved in immune response (GO:0002366)	3.22	4.01e-12
mesenchymal cell differentiation (GO:0048762)	3.2	0.000633
response to interferon-gamma (GO:0034341)	3.2	0.000232
positive regulation of cytokine production (GO:0001819)	3.2	1.04e-08
regulation of cell motility (GO:2000145)	3.19	1.78e-17
response to acid chemical (GO:0001101)	3.18	0.00183
receptor-mediated endocytosis (GO:0006898)	3.17	2.14e-05
wound healing (GO:0042060)	3.17	1.29e-08
negative regulation of locomotion (GO:0040013)	3.16	1.88e-06
cellular response to interferon-gamma (GO:0071346)	3.14	0.000741
regulation of cell adhesion (GO:0030155)	3.13	4.67e-13
response to lipopolysaccharide (GO:0032496)	3.13	2.2e-06
regulation of muscle contraction (GO:0006937)	3.12	0.00078
regulation of T cell activation (GO:0050863)	3.11	1.48e-06
regulation of cellular component movement (GO:0051270)	3.1	8.48e-18
regulation of cytokine production (GO:0001817)	3.1	1.88e-12
regulation of locomotion (GO:0040012)	3.09	4.98e-17
regeneration (GO:0031099)	3.08	0.000864
tube morphogenesis (GO:0035239)	3.08	2.7e-11
regulation of cell activation (GO:0050865)	3.08	1.7e-11
regulation of T cell differentiation (GO:0045580)	3.07	0.00143
limb development (GO:0060173)	3.07	0.00055
appendage development (GO:0048736)	3.07	0.00055
regulation of muscle system process (GO:0090257)	3.07	8.26e-05
leukocyte migration (GO:0050900)	3.06	4.73e-07
exocytosis (GO:0006887)	3.06	2.71e-13
regulation of cell-cell adhesion (GO:0022407)	3.05	7.86e-08
positive regulation of leukocyte proliferation (GO:0070665)	3.03	0.00158
negative regulation of multicellular organismal process (GO:0051241)	3.01	2.98e-16
peptidyl-tyrosine phosphorylation (GO:0018108)	3.01	0.00166
circulatory system development (GO:0072359)	3.01	7.06e-14
muscle system process (GO:0003012)	3.01	1.68e-05
cell activation (GO:0001775)	2.98	4.69e-17
sulfur compound biosynthetic process (GO:0044272)	2.95	0.000774
myeloid cell differentiation (GO:0030099)	2.94	0.00021
leukocyte activation (GO:0045321)	2.92	3.84e-14
tube development (GO:0035295)	2.9	1.21e-12
leukocyte mediated immunity (GO:0002443)	2.9	1.92e-11
cell chemotaxis (GO:0060326)	2.87	0.000651
positive regulation of T cell activation (GO:0050870)	2.86	0.000434
positive regulation of MAPK cascade (GO:0043410)	2.86	5.54e-08
positive regulation of cell differentiation (GO:0045597)	2.85	6.16e-12
regulation of calcium ion transport (GO:0051924)	2.85	0.000194
cell migration (GO:0016477)	2.84	1.33e-13
secretion by cell (GO:0032940)	2.84	2.13e-13
muscle organ development (GO:0007517)	2.81	9.87e-05
axonogenesis (GO:0007409)	2.8	5.64e-06
positive regulation of cell-cell adhesion (GO:0022409)	2.8	0.000103
positive regulation of response to external stimulus (GO:0032103)	2.8	2.12e-07
muscle structure development (GO:0061061)	2.79	7.81e-07
locomotion (GO:0040011)	2.79	6.13e-18
circulatory system process (GO:0003013)	2.78	5.44e-07
positive regulation of leukocyte cell-cell adhesion (GO:1903039)	2.78	0.000378
blood coagulation (GO:0007596)	2.78	7.52e-05
axon development (GO:0061564)	2.76	3.12e-06
coagulation (GO:0050817)	2.76	8.19e-05
regulation of leukocyte activation (GO:0002694)	2.75	1.72e-08
positive regulation of cell activation (GO:0050867)	2.75	2.27e-06
regulation of cell junction assembly (GO:1901888)	2.74	0.00146
export from cell (GO:0140352)	2.74	5.91e-13
hemostasis (GO:0007599)	2.74	8.92e-05
regulation of metal ion transport (GO:0010959)	2.74	0.0003
negative regulation of cell differentiation (GO:0045596)	2.72	1.53e-08
defense response (GO:0006952)	2.72	7.24e-18
innate immune response (GO:0045087)	2.71	9.28e-11
regulation of multicellular organismal development (GO:2000026)	2.7	2.32e-16
leukocyte differentiation (GO:0002521)	2.69	3.42e-05
cell morphogenesis involved in differentiation (GO:0000904)	2.69	2.28e-07
blood circulation (GO:0008015)	2.69	1.66e-05
regulation of MAPK cascade (GO:0043408)	2.67	7.63e-09
activation of immune response (GO:0002253)	2.66	6.31e-07
immune effector process (GO:0002252)	2.64	5.37e-13
regulation of immune response (GO:0050776)	2.64	4.12e-13
regulation of transmembrane receptor protein serine/threonine kinase signaling pathway (GO:0090092)	2.64	0.000651
regulation of immune system process (GO:0002682)	2.63	1.11e-19
regulation of immune effector process (GO:0002697)	2.62	3.73e-06
regulation of protein kinase B signaling (GO:0051896)	2.62	0.00102
secretion (GO:0046903)	2.61	3.97e-12
morphogenesis of an epithelium (GO:0002009)	2.6	1.35e-05
regulation of heart contraction (GO:0008016)	2.6	0.0011
immune response-regulating signaling pathway (GO:0002764)	2.6	3.16e-06
mononuclear cell differentiation (GO:1903131)	2.59	0.000368
skeletal system morphogenesis (GO:0048705)	2.58	0.00165
regulation of cell differentiation (GO:0045595)	2.57	2.56e-17
tissue morphogenesis (GO:0048729)	2.57	3.06e-06
regulation of lymphocyte activation (GO:0051249)	2.57	3.06e-06
defense response to other organism (GO:0098542)	2.56	2.26e-11
positive regulation of immune system process (GO:0002684)	2.55	1.81e-11
aging (GO:0007568)	2.55	0.000644
animal organ morphogenesis (GO:0009887)	2.54	3.09e-10
immune response-regulating cell surface receptor signaling pathway (GO:0002768)	2.53	1.08e-05
vascular process in circulatory system (GO:0003018)	2.52	0.00144
positive regulation of immune response (GO:0050778)	2.52	4.46e-08
negative regulation of defense response (GO:0031348)	2.52	6.35e-05
localization of cell (GO:0051674)	2.52	1.42e-11
cell motility (GO:0048870)	2.52	1.42e-11
neuron projection morphogenesis (GO:0048812)	2.51	1.17e-05
endocytosis (GO:0006897)	2.5	2.78e-06
cell morphogenesis (GO:0000902)	2.5	1.1e-07
cell-cell adhesion (GO:0098609)	2.49	8.58e-06
plasma membrane bounded cell projection morphogenesis (GO:0120039)	2.49	1.28e-05
regulation of Wnt signaling pathway (GO:0030111)	2.49	0.000238
regulation of response to external stimulus (GO:0032101)	2.48	7.02e-12
positive regulation of cell projection organization (GO:0031346)	2.48	0.000349
cell junction organization (GO:0034330)	2.48	1.31e-05
synapse organization (GO:0050808)	2.48	0.000868
negative regulation of developmental process (GO:0051093)	2.47	1e-08
negative regulation of inflammatory response (GO:0050728)	2.47	0.000451
cell projection morphogenesis (GO:0048858)	2.47	1.41e-05
regulation of multicellular organismal process (GO:0051239)	2.45	1.68e-26
enzyme linked receptor protein signaling pathway (GO:0007167)	2.45	1.79e-07
regulation of vesicle-mediated transport (GO:0060627)	2.45	1.11e-05
heart development (GO:0007507)	2.44	1.61e-05
positive regulation of leukocyte activation (GO:0002696)	2.43	9.52e-05
negative regulation of immune response (GO:0050777)	2.43	0.00057
actin filament-based process (GO:0030029)	2.42	3.31e-06
anatomical structure morphogenesis (GO:0009653)	2.42	3.55e-20
positive regulation of multicellular organismal process (GO:0051240)	2.42	6.83e-13
response to growth factor (GO:0070848)	2.41	1.4e-05
regulation of actin filament-based process (GO:0032970)	2.4	0.000215
movement of cell or subcellular component (GO:0006928)	2.4	2.74e-14
cell morphogenesis involved in neuron differentiation (GO:0048667)	2.39	8.04e-05
transmembrane receptor protein tyrosine kinase signaling pathway (GO:0007169)	2.39	2.2e-05
cellular response to growth factor stimulus (GO:0071363)	2.38	3.17e-05
regulation of anatomical structure morphogenesis (GO:0022603)	2.38	7.75e-09
cell part morphogenesis (GO:0032990)	2.38	2.41e-05
immune response-activating cell surface receptor signaling pathway (GO:0002429)	2.37	9.23e-05
immune response-activating signal transduction (GO:0002757)	2.37	9.23e-05
positive regulation of developmental process (GO:0051094)	2.37	3.75e-11
regulation of neuron projection development (GO:0010975)	2.36	0.000133
regulation of system process (GO:0044057)	2.34	1.71e-05
negative regulation of cell population proliferation (GO:0008285)	2.34	2.27e-06
hematopoietic or lymphoid organ development (GO:0048534)	2.34	8.76e-06
developmental growth (GO:0048589)	2.34	0.000751
regulation of cation transmembrane transport (GO:1904062)	2.33	0.000546
immune system development (GO:0002520)	2.33	4.64e-06
anatomical structure formation involved in morphogenesis (GO:0048646)	2.33	1.47e-07
negative regulation of response to external stimulus (GO:0032102)	2.33	3.53e-05
response to biotic stimulus (GO:0009607)	2.33	2.68e-12
cellular component morphogenesis (GO:0032989)	2.33	1.29e-05
lymphocyte activation (GO:0046649)	2.33	0.000409
regulation of actin cytoskeleton organization (GO:0032956)	2.32	0.000788
growth (GO:0040007)	2.32	0.000808
regulation of supramolecular fiber organization (GO:1902903)	2.32	0.00059
hemopoiesis (GO:0030097)	2.31	2.69e-05
response to other organism (GO:0051707)	2.3	1.18e-11
response to external biotic stimulus (GO:0043207)	2.3	1.95e-11
positive regulation of lymphocyte activation (GO:0051251)	2.28	0.000691
response to cytokine (GO:0034097)	2.26	1.1e-08
cell-cell signaling by wnt (GO:0198738)	2.25	0.00143
Wnt signaling pathway (GO:0016055)	2.25	0.00143
regulation of inflammatory response (GO:0050727)	2.24	0.000135
regulation of developmental process (GO:0050793)	2.24	1.79e-18
immune response (GO:0006955)	2.22	1.96e-14
cellular response to cytokine stimulus (GO:0071345)	2.22	1.16e-07
actin cytoskeleton organization (GO:0030036)	2.21	0.000157
regulation of plasma membrane bounded cell projection organization (GO:0120035)	2.2	5.82e-05
cytokine-mediated signaling pathway (GO:0019221)	2.18	2.51e-05
response to lipid (GO:0033993)	2.18	4.78e-06
cell surface receptor signaling pathway involved in cell-cell signaling (GO:1905114)	2.17	0.00115
tissue development (GO:0009888)	2.15	1.36e-11
cell surface receptor signaling pathway (GO:0007166)	2.15	1.01e-16
positive regulation of response to stimulus (GO:0048584)	2.14	4.86e-15
regulation of cell projection organization (GO:0031344)	2.14	7.73e-05
positive regulation of cell population proliferation (GO:0008284)	2.13	2.24e-06
vesicle-mediated transport (GO:0016192)	2.11	2.18e-12
regulation of cell development (GO:0060284)	2.11	0.000957
immune system process (GO:0002376)	2.1	2.93e-18
cell population proliferation (GO:0008283)	2.08	0.0014
regulation of cell population proliferation (GO:0042127)	2.08	4.92e-10
positive regulation of signal transduction (GO:0009967)	2.08	2.3e-09
regulation of defense response (GO:0031347)	2.07	1.89e-05
positive regulation of intracellular signal transduction (GO:1902533)	2.07	2.16e-06
embryonic morphogenesis (GO:0048598)	2.06	0.000471
response to inorganic substance (GO:0010035)	2.06	0.000618
neuron projection development (GO:0031175)	2.06	0.000131
animal organ development (GO:0048513)	2.05	5.79e-19
cell development (GO:0048468)	2.05	2.7e-09
response to external stimulus (GO:0009605)	2.04	2.26e-14
regulation of localization (GO:0032879)	2.04	8.95e-16
system development (GO:0048731)	2.04	9.29e-27
response to bacterium (GO:0009617)	2.02	0.00019
regulation of cytoskeleton organization (GO:0051493)	1.99	0.0015
positive regulation of transport (GO:0051050)	1.99	2.1e-05
neuron development (GO:0048666)	1.99	8.28e-05
negative regulation of signal transduction (GO:0009968)	1.98	8.84e-07
negative regulation of response to stimulus (GO:0048585)	1.97	2.63e-09
positive regulation of cell communication (GO:0010647)	1.93	3.25e-08
multicellular organism development (GO:0007275)	1.93	6.75e-26
positive regulation of signaling (GO:0023056)	1.92	3.48e-08
cellular response to oxygen-containing compound (GO:1901701)	1.92	2.41e-05
response to oxygen-containing compound (GO:1901700)	1.91	1.97e-07
regulation of response to stimulus (GO:0048583)	1.9	1.27e-20
positive regulation of cellular component organization (GO:0051130)	1.89	1.82e-05
biological process involved in interspecies interaction between organisms (GO:0044419)	1.89	1.92e-09
negative regulation of cell communication (GO:0010648)	1.87	3.6e-06
cellular response to organic substance (GO:0071310)	1.86	6.5e-10
negative regulation of signaling (GO:0023057)	1.86	5.22e-06
response to organic substance (GO:0010033)	1.85	1.73e-12
anatomical structure development (GO:0048856)	1.84	4.09e-24
embryo development (GO:0009790)	1.83	0.000263
cell differentiation (GO:0030154)	1.79	3.35e-13
ion homeostasis (GO:0050801)	1.78	0.00182
cellular response to chemical stimulus (GO:0070887)	1.78	1.39e-10
neuron differentiation (GO:0030182)	1.77	0.00039
regulation of response to stress (GO:0080134)	1.76	1.12e-05
regulation of signal transduction (GO:0009966)	1.76	9.79e-11
cellular developmental process (GO:0048869)	1.76	1.13e-12
neurogenesis (GO:0022008)	1.75	5.96e-05
developmental process (GO:0032502)	1.75	3.84e-22
nervous system development (GO:0007399)	1.74	2.49e-07
negative regulation of cell death (GO:0060548)	1.74	0.000735
regulation of signaling (GO:0023051)	1.73	1.98e-11
response to stress (GO:0006950)	1.73	6.01e-12
regulation of cell communication (GO:0010646)	1.73	3.82e-11
regulation of kinase activity (GO:0043549)	1.73	0.00141
regulation of cell death (GO:0010941)	1.73	1.41e-05
regulation of cellular component biogenesis (GO:0044087)	1.71	0.00132
response to endogenous stimulus (GO:0009719)	1.69	0.000119
regulation of transport (GO:0051049)	1.69	1.67e-05
generation of neurons (GO:0048699)	1.69	0.00043
regulation of intracellular signal transduction (GO:1902531)	1.68	2.59e-05
regulation of protein phosphorylation (GO:0001932)	1.67	0.000733
cellular response to endogenous stimulus (GO:0071495)	1.66	0.00109
epithelium development (GO:0060429)	1.66	0.00128
cell-cell signaling (GO:0007267)	1.66	0.00138
regulation of apoptotic process (GO:0042981)	1.65	0.000225
response to chemical (GO:0042221)	1.64	7.21e-12
negative regulation of molecular function (GO:0044092)	1.62	0.00173
regulation of phosphorylation (GO:0042325)	1.62	0.000617
regulation of cellular component organization (GO:0051128)	1.61	7.18e-06
regulation of programmed cell death (GO:0043067)	1.61	0.000511
multicellular organismal process (GO:0032501)	1.59	2.82e-19
positive regulation of molecular function (GO:0044093)	1.59	0.000196
negative regulation of cellular process (GO:0048523)	1.59	5.24e-12
negative regulation of biological process (GO:0048519)	1.58	1.28e-13
positive regulation of catalytic activity (GO:0043085)	1.58	0.00125
regulation of ion transport (GO:0043269)	1.58	0.00176
positive regulation of biological process (GO:0048518)	1.58	8.25e-16
positive regulation of cellular process (GO:0048522)	1.57	1.27e-13
regulation of phosphate metabolic process (GO:0019220)	1.51	0.00183
regulation of phosphorus metabolic process (GO:0051174)	1.51	0.00183
regulation of molecular function (GO:0065009)	1.5	1.1e-05
signaling (GO:0023052)	1.48	1.24e-09
establishment of localization in cell (GO:0051649)	1.47	0.000389
signal transduction (GO:0007165)	1.46	1.43e-08
response to stimulus (GO:0050896)	1.44	9.03e-16
regulation of biological quality (GO:0065008)	1.43	7.74e-06
cell communication (GO:0007154)	1.43	2.42e-08
localization (GO:0051179)	1.42	2.71e-08
cellular response to stimulus (GO:0051716)	1.37	3.4e-08
cellular component organization (GO:0016043)	1.36	1.57e-06
transport (GO:0006810)	1.36	4.98e-05
establishment of localization (GO:0051234)	1.33	0.000119
cellular component organization or biogenesis (GO:0071840)	1.31	2.17e-05
regulation of biological process (GO:0050789)	1.27	1.44e-12
regulation of cellular process (GO:0050794)	1.25	3.37e-10
biological regulation (GO:0065007)	1.25	1.32e-12
cellular process (GO:0009987)	1.13	3.75e-07
biological_process (GO:0008150)	1.09	9.29e-08
organic substance metabolic process (GO:0071704)	0.8	0.000638
nitrogen compound metabolic process (GO:0006807)	0.78	0.000519
cellular metabolic process (GO:0044237)	0.75	1.74e-05
cellular macromolecule metabolic process (GO:0044260)	0.74	0.00116
primary metabolic process (GO:0044238)	0.74	1.54e-05
cellular nitrogen compound biosynthetic process (GO:0044271)	0.53	0.00144
cellular aromatic compound metabolic process (GO:0006725)	0.46	1.53e-07
organic cyclic compound metabolic process (GO:1901360)	0.45	2.22e-08
cellular nitrogen compound metabolic process (GO:0034641)	0.44	1.84e-09
Unclassified (UNCLASSIFIED)	0.44	9.29e-08
gene expression (GO:0010467)	0.43	2.62e-06
heterocycle metabolic process (GO:0046483)	0.4	2.63e-09
nucleobase-containing compound metabolic process (GO:0006139)	0.38	3.11e-09
RNA metabolic process (GO:0016070)	0.31	5.54e-07
microtubule-based process (GO:0007017)	0.31	0.000811
cell cycle process (GO:0022402)	0.31	7.45e-05
mRNA metabolic process (GO:0016071)	0.3	0.00139
cell cycle (GO:0007049)	0.3	2.53e-06
nucleic acid metabolic process (GO:0090304)	0.28	2.19e-10
mitotic cell cycle (GO:0000278)	0.27	0.00039
protein modification by small protein conjugation (GO:0032446)	0.25	0.000148
protein modification by small protein conjugation or removal (GO:0070647)	0.24	1.24e-05
modification-dependent macromolecule catabolic process (GO:0043632)	0.23	0.00156
detection of stimulus involved in sensory perception (GO:0050906)	0.22	0.00158
protein ubiquitination (GO:0016567)	0.22	0.000182
DNA metabolic process (GO:0006259)	0.21	6.36e-05
cellular response to DNA damage stimulus (GO:0006974)	0.21	6.38e-05
mitotic cell cycle process (GO:1903047)	0.18	0.000101
cell division (GO:0051301)	0.17	0.00131
RNA processing (GO:0006396)	0.13	6.65e-07
chromatin organization (GO:0006325)	0.12	1.17e-05
chromosome organization (GO:0051276)	0.12	3.44e-08
RNA splicing (GO:0008380)	0.1	0.00135
ribonucleoprotein complex biogenesis (GO:0022613)	0.09	0.000293
ncRNA metabolic process (GO:0034660)	0.08	9.63e-05
DNA repair (GO:0006281)	0.08	6.54e-05
sensory perception of chemical stimulus (GO:0007606)	0.08	7.05e-05
DNA conformation change (GO:0071103)	< 0.01	0.00103
detection of chemical stimulus involved in sensory perception of smell (GO:0050911)	< 0.01	4.39e-05
detection of chemical stimulus involved in sensory perception (GO:0050907)	< 0.01	1.33e-05
ribosome biogenesis (GO:0042254)	< 0.01	0.000712
ncRNA processing (GO:0034470)	< 0.01	6.9e-05
sensory perception of smell (GO:0007608)	< 0.01	1.97e-05
