# Supplementary material for: Prognostic Significance of ROR2 Expression in Patients with Urothelial Carcinoma
Source: Biomedicines. 2021 Aug 20;9(8):1054. doi: 10.3390/biomedicines9081054 (PMC8392262; doi:10.3390/biomedicines9081054)
Supplement: Supplementary file 1 [file biomedicines-09-01054-s001.zip › Table-S5. GO Enrichments of Negatively associated Genes.xlsx]

## Sheet: analysis (10)
Table S5. GO enrichments of negatively associated genes
GO biological process complete	Fold Enrichment	P-value
fatty acid metabolic process (GO:0006631)	3.07	2.96e-06
monocarboxylic acid metabolic process (GO:0032787)	2.52	7.47e-06
carboxylic acid metabolic process (GO:0019752)	2.17	4.81e-06
organic acid metabolic process (GO:0006082)	2.15	2.23e-06
cellular lipid metabolic process (GO:0044255)	2.15	1.08e-06
oxoacid metabolic process (GO:0043436)	2.14	4.51e-06
lipid metabolic process (GO:0006629)	1.92	5.39e-06
negative regulation of transcription, DNA-templated (GO:0045892)	1.82	2.3e-05
negative regulation of nucleic acid-templated transcription (GO:1903507)	1.82	3.28e-05
negative regulation of RNA biosynthetic process (GO:1902679)	1.81	3.32e-05
negative regulation of RNA metabolic process (GO:0051253)	1.77	3e-05
